# Supplementary material for: Multi-amplicon microbiome data analysis pipelines for mixed orientation sequences using QIIME2: Assessing reference database, variable region and pre-processing bias in classification of mock bacterial community samples
Source: PLoS One. 2023 Jan 13;18(1):e0280293. doi: 10.1371/journal.pone.0280293 (PMC9838852; doi:10.1371/journal.pone.0280293)
Supplement: S1 Appendix — (IPYNB) [file pone.0280293.s018.ipynb]

# %% [markdown]
# QIIME2 Methods Paper Using Ion Torrent Sequences and Multiple Hypervariable Region Amplicons 

# %% [markdown]
This workflow will detail two methods to seperate fastq files by V region and perform downstream analysis first by each individual region seperately and then combining them. 

# %% [markdown]
The first method will be using the script developed by ThermoFisher which is adapted from *CutPrimers* 
Citation:
Kechin, A., Boyarskikh, U., Kel, A., & Filipenko, M. (2017). cutPrimers: a new tool for accurate cutting of primers from reads of targeted next generation sequencing. Journal of Computational Biology, 24(11), 1138-1143.

# %% [markdown]
# Seperate by V Region Using CutPrimers-Based Pipeline

# %% [markdown]
### Cutprimers Script Syntax (from ThermoFisher)
### Note- look to the Metagenomics PP README for most current syntax and information
#### Version 1 (each sample individually)
sh - script file name - input file- output file - sample name 

# %% [code]
%%bash 
# Note- the bash magic command is specific to using QIIME2 in a specific HPC, it may not be necessary for other environments 
# Use Metagenomics script for each file one by one
#sh ./Metagenomics/cutprimers.sh ./mock_fastq_files/example_mock_fastq_file.fastq -o ./cutprimers_output -s mock_sample_1

# %% [markdown]
#### Version 2 (uses manifest)
sh - script file name - input manifest - output file  

# %% [code]
%%bash
# Use Metagenomics scripts with manifest

sh ./cutprimers/Metagenomics/cutprimers.sh -m ./cutprimers/manifest_jupyter_mocks.txt -o ./cutprimers/cutprimers_output_manifest


# %% [markdown]
All of the above fastq files that are seperated by V region are stored in the cutprimers_output folder. Each sample has its own sub-folder, named by -s flag in version one or in the first column in the manifest 

# %% [markdown]
### Stratify fastq files by each V region
#### The below script that will loop through and move files from per-sample subfolders to one sub-folder for each V region 

As the Metagenomics PP plugin defaults to housing all V regions for a specific sample in one subfolder, custom scripts were written in Python (below) to create a fastq file directory tree with one top-level subdirectory per region (i.e. V2, V3 etc.), and all files corresponding to that region will be moved the respective subdirectory (using custom function “reorg_metagenomics_files”). Another customized function was developed to write a new manifest file for each V-region specific subdirectory to facilitate subsequent import to QIIME2 (function “writeManifestFiles”).

# %% [code]
"""
Created on Thu Jun  3 07:46:37 2021 using python 3.9.10

This will create a fastq file directory tree with one top-level subdirectory per 
region/primer (e.g. V2, V3, etc.). All files corresponding to that region will 
be placed in that subdirectory.

v02: added option to write a file with the aggregate counts for each primer
v03: added function to write manifest files for each region/primer. the 
     "manifestPath" argument should be set to the root path of the fastq 
     file directory tree ("newPath") on the machine running QIIME2. this path 
     will be written into the manifest files.
v04: will now move/copy fastq.gz files in addition to fastq files
     added option to individually compress (gzip) each fastq file when copying

@author: wolffbs


Note: ###User required input###

For reorg_metagenomics_files function:
Need to define/change:
    old path and 
    new path: 
to ones that make sense with your sub-folders.  
oldPath='./cutprimers/cutprimers_output'
newPath='./cutprimers/cutprimers_Vsorted'


For writeManifestFiles function"
Need to define: 
    newpath (same path as in "reorg_metagenomics_files()") 
    manifest path

newPath='./cutprimers/cutprimers_Vsorted',
manifestPath='/data/NRTS_share/ion_torrent_qiime2_methods/'
"""

import os
import shutil
import gzip
import pandas as pd # version 1.4.0

### move or copy fastq or fastq.gz files to a new directory structure
def reorg_metagenomics_files(oldPath='./cutprimers/cutprimers_output',
                             newPath='./cutprimers/cutprimers_Vsorted'):
    if not os.path.isdir(newPath):
        os.mkdir(newPath)
        
    ## Read file tree in oldPath and get names of fastq files
    def getFileInfo(oldPath,newPath):
        filesOld,filesNew = [],[]
        v_regions = set()   
        for root, dirs, filenames in os.walk(oldPath):
            for file in filenames:
                if file[-6:].lower() == '.fastq' or file[-9:].lower() == '.fastq.gz':
                    filesOld.append(os.path.join(root,file))
                    f = file.replace('FR.','')
                    v = f.split('.')[1]
                    v_regions.add(v)
                    fNew = f.replace('.' + v,'_' + v)
                    filesNew.append(os.path.join(newPath,v,fNew))
        return filesOld,filesNew,v_regions
    filesOld,filesNew,v_regions = getFileInfo(oldPath,newPath)
    assert len(filesOld), 'no files found in "{}"'.format(oldPath)
    
    ## prompt for user input before manipulating files
    def getUserInputs(v_regions):     
        print('\nSubdirectories:')
        for v in sorted(v_regions):
            print('\t{}'.format(v))
            
        inputs = {}
        def getInput(dictionary,key,msg):
            while dictionary.get(key) not in {'y','n'}:
                dictionary[key] = input(msg)
        getInput(inputs,'copy','Copy fastq files into the above subdirectories? [y/n] ')
        if inputs['copy'] == 'n':
            getInput(inputs,'move','Move fastq files into the above subdirectories? [y/n] ')
        else:
            getInput(inputs,'gzip','Compress (gzip) the new fastq files? [y/n] ')
        print()
        return inputs
    inputs = getUserInputs(v_regions)
        
    ## if compressing files, then add any missing .gz extension to names of new files
    def gzipFileNames(files):
        return [f  + '.gz' if f[-3:] != '.gz' else f for f in files]
    if inputs.get('gzip') == 'y':
        filesNew = gzipFileNames(filesNew)
    
    ## copy fastq files, optionally use gzip to compress any uncompressed files
    def copyFiles(filesOld,filesNew,compress='n'):
        if compress == 'n':
            print('\t{} files total, copying file     '.format(len(filesNew)),end='')
            for i,(fOld,fNew) in enumerate(zip(filesOld,filesNew)):
                print('\b\b\b\b{0:4d}'.format(i+1),end='')
                os.makedirs(os.path.dirname(fNew),exist_ok=True)
                shutil.copy2(fOld,fNew)
            print('\n\tAll fastq files copied!\n')
        else:
            print('\t{} files total, compressing file    '.format(len(filesNew)),end='')
            for i,(fOld,fNew) in enumerate(zip(filesOld,filesNew)):
                print('\b\b\b\b{0:4d}'.format(i+1),end='')
                os.makedirs(os.path.dirname(fNew),exist_ok=True)
                if fNew[-3:] == '.gz' and fOld[-3:] != '.gz':
                    with open(fOld,'rb') as f:
                        with gzip.open(fNew,'wb') as fzip:
                            shutil.copyfileobj(f,fzip)
                else:
                     shutil.copy2(fOld,fNew)
            print('\n\tAll fastq files copied as .gz files!\n')
            
    ## move files to new location -- obviously faster than copying
    def moveFiles(filesOld,filesNew):
        for fOld,fNew in zip(filesOld,filesNew):
            os.makedirs(os.path.dirname(fOufNewt),exist_ok=True)
            shutil.move(fOld,fNew)
            
    ## execute move or copy        
    if inputs.get('move') == 'y':
        moveFiles(filesOld,filesNew)
    elif inputs['copy'] == 'y':
        copyFiles(filesOld,filesNew,inputs['gzip'])
    
    ## write aggregate counts file
    def aggregate_counts_data(writeFile,oldPath,stats_rows=True):
        # Aggregates total counts from "counts.txt" files in the mainPath directory 
        # tree. File has a row for each sample and a column for each primer.
        # If stats_rows is True, then it will add rows of statistics to the end.
        
        dfs = []
        for root, dirs, filenames in os.walk(oldPath):
            for file in filenames:
                if file == 'counts.txt':
                    dfs.append(pd.read_csv(os.path.join(root,file),sep='\t',
                                           names=['name','count']))
        df = pd.concat(dfs)
        df = df[df['name'] != 'total']
        df = pd.concat((df.name.str.split('.',expand=True),df['count']),axis=1)
        df = df.pivot_table(index=0,columns=1,values='count')
        if stats_rows:
            df = pd.concat((df,df.agg(['mean','std','sem'])))
        df.to_csv(writeFile)

    countsFile = os.path.join(newPath,'total_counts.csv')
    aggregate_counts_data(countsFile,oldPath,stats_rows=True)
    print('\tAggregate counts file written to {}\n'.format(countsFile))   
    
### write manifest files for QIIME2
def writeManifestFiles(newPath='./cutprimers/cutprimers_Vsorted',
                       manifestPath='/data/NRTS_share/ion_torrent_qiime2_methods/'):
    
    def getFastqFiles(path):
        files = []
        v_regions = set()
        for root, dirs, filenames in os.walk(path):
            for file in filenames:
                if file[-6:].lower() == '.fastq' or file[-9:].lower() == '.fastq.gz':
                    files.append(os.path.join(root,file))
                    v_regions.add(root.split(os.sep)[-1])
        return [os.path.normpath(f) for f in files],v_regions

    ### write manifest files
    def writeRegionManifest(writeFile,filesNew,v,sep='\t'):  #tab:'\t' 
        # writeFile has two columns: first is the sample ID, next is the absolute path
        # of the file on the biowulf cluster
        files = [f for f in filesNew if v + '.' in f]
        fp = [(manifestPath+f).replace(os.sep,'/') for f in files]
        sID = [os.path.basename(f).split('.')[0] for f in files]    
        manifest = pd.DataFrame({'sample-id': sID, 'absolute-filepath': fp})
        manifest.to_csv(writeFile,index=False,sep=sep)
        print('\tManifest file written to {}'.format(manifestFile))
    
    ## execute functions
    filesNew,v_regions = getFastqFiles(newPath)
    # print(v_regions)
    for v in sorted(v_regions):
        manifestFile = os.path.join(newPath,'manifest_{}.txt'.format(v))
        writeRegionManifest(manifestFile,filesNew,v)
    print()
    
### If the lines below are not commented out, then the two functions will run automatically 
### based on user input
# if __name__ == '__main__':
#     reorg_metagenomics_files()
#     writeManifestFiles()

# %% [markdown]
## Functions From the Above Code:
- reorg_metagenomics_files
    - Takes the fastq files from the sub-folders by sample id and reorganizes by V region
    - Inputs: path from where the files are and path to where you want your files to go
    - Standard call: reorg_metagenomics_files()
- sub function of reorg_metagenomics_files is aggregate_counts_data:
    - Aggregates total counts from "counts.txt" files in the mainPath directory 
    - File has a row for each sample and a column for each primer.
    - If stats_rows is True, then it will add rows of statistics to the end
    - Standard call to write output to csv: aggregate_counts_data(write_output=True)
- writeManifestFiles
    - Writes a manifest file from the sub-V folders in QIIME2
    - Needs 2 inputs
        - Input 1: newPath
        - Input 2: manifestPath (adds the absolute path to the front of the file path)

# %% [markdown]
## Run the script to Reorganize Files from Organized by Sample to Organized per V Region

# %% [code]
#reorg_metagenomics_files()

# %% [markdown]
## Script to make dataframe of counts/V region and summary stats

# %% [code]
#aggregate_counts_data(write_output=True)

# %% [markdown]
# Run Script to Make Manifest of Seperated V region fastq files 

# %% [code]
#writeManifestFiles()

# %% [markdown]
# Cutprimers QIIME2 Workflow

# %% [markdown]
### Import Seperated FASTQ files into QIIME2 

# %% [markdown]
To import the files into QIIME2, first you need to create a manifest file which will link the sample name to the absolute path where the fastq file is located. Will need to do this individually by V region. Also because DADA2 needs runs to be processed seperately, all runs need to be imported and denoised seperately before combining. This would not be an issue if all samples were sequenced on the same run

# %% [markdown]
For QIIME2 import you need to specify the type of import you are doing, in this case "SampleData[SequencesWithQuality]", the input format, the input path to the manifest file that specifies the sample-id and absolute-filepath to the fastq file (.txt or .tsv file) and the output path to where you want you artifact to be 


Note: All paths provided in manifest must be absolute

For more information about the QIIME2 import docs [click here](https://docs.qiime2.org/2021.4/tutorials/importing/)

# %% [code]
%%bash 

# qiime tools import --type "SampleData[SequencesWithQuality]" \
# --input-format SingleEndFastqManifestPhred33V2 \
# --input-path ./cutprimers/cutprimers_Vsorted/V2/manifest_run01_V2.txt \
# --output-path ./cutprimers_qiime2/V2/demux_seqs/demux_seqs_run01_V2.qza


# %% [markdown]
## Subfolders for each V region

# %% [markdown]
- For each V region you are running the workflow on, you will need the following sub-folders to follow with this workflow
    - dada2_pyro
    - dada2_pyro_merged
    - demux_seqs
    - taxonomy

# %% [markdown]
## V2
### Note, V2 is being demonstrated here, but you will repeat the same workflow for another other amplicons (in the case of the Ion multi-amplicon kit, you would repeat for V3, V4, V67, V8, V9)

# %% [markdown]
## Import V2 Files
### Remember each individual run has to be imported and denoised seperately

# %% [code]
%%bash 

qiime tools import --type "SampleData[SequencesWithQuality]" \
--input-format SingleEndFastqManifestPhred33V2 \
--input-path ./cutprimers/cutprimers_Vsorted/V2/manifest_run01_V2.txt \
--output-path ./cutprimers_qiime2/V2/demux_seqs/demux_seqs_run01_V2.qza

# Repeat for any other runs


# %% [markdown]
### Visualize quality
Use the below commands to visualize the quality data and see where you need to trim your sequences based on quality scores/length when you run DADA2. Previously, I did this with all the reads before cutadapt was run and the sequences were seperated by V region, but since seperation is performed before import with the cutprimers script, this will be done after. 

# %% [code]
%%bash 

qiime demux summarize \
  --i-data ./cutprimers_qiime2/V2/demux_seqs/demux_seqs_run01_V2.qza \
  --o-visualization ./cutprimers_qiime2/V2/demux_seqs/demux_seqs_run01_V2.qzv

# Repeat for any other runs

  

# %% [markdown]
Output visualizations:
demux_seqs_run01.qzv

# %% [markdown]
### DADA2: denoise -pyro
Use pyro option with the ion torrent sequences per the QIIME2 forum 

# %% [markdown]
Note: with cutprimers, both the forward and reverse reads are combined into one "V" region file, and the reverse are inverse complemented so all are intepreted as forward reads 

# %% [markdown]
The quality scores don't have a dropoff until ~220 bp, will try with both length of 200 and 150. Since primers have already been removed I don't think I need to perform trim-left

The stats are better with a length of 150 so will use that 

Because DADA2 models error individually per sequencing run while denoising, the DADA2 script was again run separately for each sequencing run. 

# %% [code]
%%bash

qiime dada2 denoise-pyro \
--p-trunc-len 200  \
--i-demultiplexed-seqs ./cutprimers_qiime2/V2/demux_seqs/demux_seqs_run01_V2.qza \
--o-table ./cutprimers_qiime2/V2/dada2_pyro/dada2_pyro_run01_v2_table_trun200.qza \
--o-representative-sequences ./cutprimers_qiime2/V2/dada2_pyro/dada2_pyro_run01_v2_rep_seq_trun200.qza \
--o-denoising-stats ./cutprimers_qiime2/V2/dada2_pyro/dada2_pyro_run01_v2_stats_trun200.qza

qiime dada2 denoise-pyro \
--p-trunc-len 150  \
--i-demultiplexed-seqs ./cutprimers_qiime2/V2/demux_seqs/demux_seqs_run01.qza \
--o-table ./cutprimers_qiime2/V2/dada2_pyro/dada2_pyro_run01_table_trun150.qza \
--o-representative-sequences ./cutprimers_qiime2/V2/dada2_pyro/dada2_pyro_run01_rep_seq_trun150.qza \
--o-denoising-stats ./cutprimers_qiime2/V2/dada2_pyro/dada2_pyro_run01_stats_trun150.qza

# Repeat for any other runs once you determine the trunc-length that is ideal for your sequences

# %% [code]
%%bash
qiime metadata tabulate \
  --m-input-file ./cutprimers_qiime2/V2/dada2_pyro/dada2_pyro_run01_stats_trun200.qza \
  --o-visualization ./cutprimers_qiime2/V2/dada2_pyro/dada2_pyro_run01_stats_trun200.qzv

qiime metadata tabulate \
  --m-input-file ./cutprimers_qiime2/V2/dada2_pyro/dada2_pyro_run01_stats_trun150.qza \
  --o-visualization ./cutprimers_qiime2/V2/dada2_pyro/dada2_pyro_run01_stats_trun150.qzv

  # Repeat for any other runs once you determine the trunc-length that is ideal for your sequences

# %% [markdown]
After denoising, run-specific feature tables and representative sequences were merged (below) using the qiime feature-table merge and qiime feature-table merge-seqs commands, respectively, to generate one master feature table and representative sequence list for each V region 

# %% [markdown]
### Combine different DADA2 runs into One Table

After denoising, run-specific feature tables and representative sequences were merged to generate one master feature table and representative sequence list for each V region using the qiime feature-table merge and qiime feature-table merge-seqs commands, respectively 

# %% [code]
%%bash

qiime feature-table merge \
  --i-tables ./cutprimers_qiime2/V2/dada2_pyro/dada2_pyro_run01_table_trun150.qza \
  --i-tables ./cutprimers_qiime2/V2/dada2_pyro/dada2_pyro_run02_table_trun150.qza \
  --i-tables ./cutprimers_qiime2/V2/dada2_pyro/dada2_pyro_run03_table_trun150.qza \
  --i-tables ./cutprimers_qiime2/V2/dada2_pyro/dada2_pyro_run04_table_trun150.qza \
  --i-tables ./cutprimers_qiime2/V2/dada2_pyro/dada2_pyro_run05_table_trun150.qza \
  --i-tables ./cutprimers_qiime2/V2/dada2_pyro/dada2_pyro_run06_table_trun150.qza \
  --i-tables ./cutprimers_qiime2/V2/dada2_pyro/dada2_pyro_run07_table_trun150.qza \
  --i-tables ./cutprimers_qiime2/V2/dada2_pyro/dada2_pyro_run08_table_trun150.qza \
  --i-tables ./cutprimers_qiime2/V2/dada2_pyro/dada2_pyro_run09_table_trun150.qza \
  --i-tables ./cutprimers_qiime2/V2/dada2_pyro/dada2_pyro_run12_table_trun150.qza \
  --i-tables ./cutprimers_qiime2/V2/dada2_pyro/dada2_pyro_run13_table_trun150.qza \
  --i-tables ./cutprimers_qiime2/V2/dada2_pyro/dada2_pyro_run19_table_trun150.qza \
  --i-tables ./cutprimers_qiime2/V2/dada2_pyro/dada2_pyro_run20_table_trun150.qza \
  --i-tables ./cutprimers_qiime2/V2/dada2_pyro/dada2_pyro_run21_table_trun150.qza \
  --i-tables ./cutprimers_qiime2/V2/dada2_pyro/dada2_pyro_even_out_001_table_trun150.qza \
  --i-tables ./cutprimers_qiime2/V2/dada2_pyro/dada2_pyro_stag_out_002_table_trun150.qza \
  --i-tables ./cutprimers_qiime2/V2/dada2_pyro/dada2_pyro_stag_out_003_table_trun150.qza \
  --i-tables ./cutprimers_qiime2/V2/dada2_pyro/dada2_pyro_stag_out_004_005_table_trun150.qza \
  --i-tables ./cutprimers_qiime2/V2/dada2_pyro/dada2_pyro_even_out_006_to_009_table_trun150.qza \
  --i-tables ./cutprimers_qiime2/V2/dada2_pyro/dada2_pyro_NINR_out_table_trun150.qza \
  --o-merged-table ./cutprimers_qiime2/V2/dada2_pyro_merged/merged_table_pyro_trun150.qza \
  --p-overlap-method sum

  #Note this includes the other runs that were not demonstrated for visualization purposes


# %% [code]
%%bash

## Can double check all samples combined 

qiime metadata tabulate \
  --m-input-file ./cutprimers_qiime2/V2/dada2_pyro_merged/merged_table_pyro_trun150.qza \
  --o-visualization ./cutprimers_qiime2/V2/dada2_pyro_merged/merged_table_pyro_trun150.qzv

# %% [markdown]
## Feature Table Summary- V2

# %% [code]
%%bash

qiime feature-table summarize \
  --i-table ./cutprimers_qiime2/V2/dada2_pyro_merged/merged_table_pyro_trun150.qza \
  --o-visualization ./cutprimers_qiime2/V2/dada2_pyro_merged/merged_table_summary.qzv \
  --m-sample-metadata-file ./manifest_metadata/metadata_mocks.txt

# %% [markdown]
## Combine DADA2 Sequences into one Sequence Table

# %% [code]
%%bash

qiime feature-table merge-seqs \
--i-data ./cutprimers_qiime2/V2/dada2_pyro/dada2_pyro_run01_rep_seq_trun150.qza \
--i-data ./cutprimers_qiime2/V2/dada2_pyro/dada2_pyro_run02_rep_seq_trun150.qza \
--i-data ./cutprimers_qiime2/V2/dada2_pyro/dada2_pyro_run03_rep_seq_trun150.qza \
--i-data ./cutprimers_qiime2/V2/dada2_pyro/dada2_pyro_run04_rep_seq_trun150.qza \
--i-data ./cutprimers_qiime2/V2/dada2_pyro/dada2_pyro_run05_rep_seq_trun150.qza \
--i-data ./cutprimers_qiime2/V2/dada2_pyro/dada2_pyro_run06_rep_seq_trun150.qza \
--i-data ./cutprimers_qiime2/V2/dada2_pyro/dada2_pyro_run07_rep_seq_trun150.qza \
--i-data ./cutprimers_qiime2/V2/dada2_pyro/dada2_pyro_run08_rep_seq_trun150.qza \
--i-data ./cutprimers_qiime2/V2/dada2_pyro/dada2_pyro_run09_rep_seq_trun150.qza \
--i-data ./cutprimers_qiime2/V2/dada2_pyro/dada2_pyro_run12_rep_seq_trun150.qza \
--i-data ./cutprimers_qiime2/V2/dada2_pyro/dada2_pyro_run13_rep_seq_trun150.qza \
--i-data ./cutprimers_qiime2/V2/dada2_pyro/dada2_pyro_run19_rep_seq_trun150.qza \
--i-data ./cutprimers_qiime2/V2/dada2_pyro/dada2_pyro_run20_rep_seq_trun150.qza \
--i-data ./cutprimers_qiime2/V2/dada2_pyro/dada2_pyro_run21_rep_seq_trun150.qza \
--i-data ./cutprimers_qiime2/V2/dada2_pyro/dada2_pyro_even_out_001_rep_seq_trun150.qza \
--i-data ./cutprimers_qiime2/V2/dada2_pyro/dada2_pyro_stag_out_002_rep_seq_trun150.qza \
--i-data ./cutprimers_qiime2/V2/dada2_pyro/dada2_pyro_stag_out_003_rep_seq_trun150.qza \
--i-data ./cutprimers_qiime2/V2/dada2_pyro/dada2_pyro_stag_out_004_005_rep_seq_trun150.qza \
--i-data ./cutprimers_qiime2/V2/dada2_pyro/dada2_pyro_even_out_006_to_009_rep_seq_trun150.qza \
--i-data ./cutprimers_qiime2/V2/dada2_pyro/dada2_pyro_NINR_out_rep_seq_trun150.qza \
--o-merged-data ./cutprimers_qiime2/V2/dada2_pyro_merged/merged_rep_seqs_pyro_trun150.qza 

#Note this includes the other runs that were not demonstrated for visualization purposes


# %% [code]
%%bash

## Can double check again
qiime metadata tabulate \
--m-input-file ./cutprimers_qiime2/V2/dada2_pyro_merged/merged_rep_seqs_pyro_trun150.qza \
--o-visualization ./cutprimers_qiime2/V2/dada2_pyro_merged/merged_rep_seqs_pyro_trun150.qzv

# %% [markdown]
## Classify Taxonomy
To do this you will need the reference sequences and fasta files for the Database (Silva, GreenGenes, RDP) you are using found here: (https://docs.qiime2.org/2021.4/data-resources/)

# %% [markdown]
## Note, VSEARCH is preferable for taxonomy classification for sequences generated on an Ion Torrent instrument as compared to the q2-feature classifier.Please see [here](https://forum.qiime2.org/t/sequence-extraction-and-classifier-training-for-ion-torrent-data/14097) for more information

# %% [markdown]
#### The QIIME2 data resources where GreenGenes and Silva taxonomy data are saved as QIIME artifacts are located here at [QIIME2 data resources](https://docs.qiime2.org/2022.2/data-resources/)

# %% [markdown]
#### RDP files were modified for QIIME, see the QIIME forum link [here](https://forum.qiime2.org/t/ribosomal-database-project-v16-99-otus-and-taxonomy/23651) for the link to the RDP QIIME2 artifacts generated for this analysis

# %% [markdown]
### Import Rep Seqs and Taxonomy to QIIME2

# %% [code]
%%bash
#Import Database OTU fasta and taxonomy files to qiime artifacts
#Import new Silva files
qiime tools import \
  --type 'FeatureData[Sequence]' \
  --input-path data/NRTS_share/training-feature-classifiers/SILVA_132_QIIME_release/rep_set/rep_set_16S_only/99/silva_132_99_16S.fna \
  --output-path silva_16S_99_otus.qza


qiime tools import \
  --type 'FeatureData[Taxonomy]' \
  --input-format HeaderlessTSVTaxonomyFormat \
  --input-path data/NRTS_share/training-feature-classifiers/SILVA_132_QIIME_release/taxonomy/16S_only/99/taxonomy_7_levels.txt \
  --output-path silva_16S_99_ref-taxonomy.qza


#Import new RDP files
qiime tools import \
  --type 'FeatureData[Sequence]' \
  --input-path RDP/rep_set_99_rdp.fa \
  --output-path rdp_16S_v16_otus.qza


qiime tools import \
  --type 'FeatureData[Taxonomy]' \
  --input-format HeaderlessTSVTaxonomyFormat \
  --input-path RDP/RDP_Cleaned_Files_To_Use/rdp_qiime_taxonomy2.txt \
  --output-path rdp_16S_v16_ref-taxonomy.qza

#Import new GreenGenes Files
qiime tools import \
  --type 'FeatureData[Sequence]' \
  --input-path gg_from_qime_resources/gg_13_8_otus/rep_set/rep_set_99_rdp.fa \
  --output-path gg_99_otus.qza


qiime tools import \
  --type 'FeatureData[Taxonomy]' \
  --input-format HeaderlessTSVTaxonomyFormat \
  --input-path gg_from_qime_resources/gg_13_8_otus/taxonomy/99_otu_taxonomy.txt \
  --output-path gg_ref-taxonomy.qza


# %% [markdown]
In the QIIME2 tutorial and resources is an option to extract reads of the V region you are interested in, but since the primers are needed to do this, this step can be skipped

# %% [markdown]
## Run Feature-Classifier Consensus-VSEARCH


# %% [code]
%%bash
### Greengenes
qiime feature-classifier classify-consensus-vsearch \
--i-query ./cutprimers_qiime2/V2/dada2_pyro_merged/merged_rep_seqs_pyro_trun150.qza  \
--i-reference-reads ./taxonomy_db/gg_99_otus.qza \
--i-reference-taxonomy ./taxonomy_db/gg_ref-taxonomy.qza \
--o-classification ./cutprimers_qiime2/V2/taxonomy/V2_GreenGenes_taxonomy_dada2trun150.qza 

# %% [code]
%%bash
### Silva
qiime feature-classifier classify-consensus-vsearch \
--i-query ./cutprimers_qiime2/V2/dada2_pyro_merged/merged_rep_seqs_pyro_trun150.qza  \
--i-reference-reads ./taxonomy_db/silva_16S_99_otus.qza \
--i-reference-taxonomy ./taxonomy_db/silva_16S_99_ref-taxonomy.qza \
--o-classification ./cutprimers_qiime2/V2/taxonomy/V2_Silva_taxonomy_dada2trun150.qza

# %% [code]
%%bash
### RDP
qiime feature-classifier classify-consensus-vsearch \
--i-query ./cutprimers_qiime2/V2/dada2_pyro_merged/merged2_rep_seqs_pyro_trun150.qza  \
--i-reference-reads ./taxonomy_db/rdp_16S_v16_otus.qza \
--i-reference-taxonomy ./taxonomy_db/rdp_16S_v16_ref-taxonomy.qza \
--o-classification ./cutprimers_qiime2/V2/taxonomy/V2_RDP_taxonomy_dada2trun150.qza

# %% [markdown]
### Review Taxonomy Assignments-V2

Review the taxonomy associated with the sequences using the qiime metadata tabulate method.

# %% [code]
V2_%%bash
### Greengenes

qiime metadata tabulate \
  --m-input-file ./cutprimers_qiime2/V2/taxonomy/V2_GreenGenes_taxonomy_dada2trun150.qza  \
  --o-visualization ./cutprimers_qiime2/V2/taxonomy/V2_GreenGenes_taxonomy.qzv

# %% [code]
%%bash
### Silva

qiime metadata tabulate \
  --m-input-file ./cutprimers_qiime2/V2/taxonomy/V2_Silva_taxonomy_dada2trun150.qza  \
  --o-visualization ./cutprimers_qiime2/V2/taxonomy/V2_Silva_taxonomy.qzv

# %% [code]
%%bash
### RDP

qiime metadata tabulate \
  --m-input-file ./cutprimers_qiime2/V2/taxonomy/V2_RDP_taxonomy_dada2trun150.qza  \
  --o-visualization ./cutprimers_qiime2/V2/taxonomy/V2_RDP_taxonomy.qzv

# %% [markdown]
## Barplots- V2

# %% [markdown]
RDP only classifies to genus-level

# %% [code]
%%bash
### Greengenes

qiime taxa barplot \
  --i-table ./cutprimers_qiime2/V2/dada2_pyro_merged/V2_merged_table_pyro_trun150.qza \
  --i-taxonomy ./cutprimers_qiime2/V2/taxonomy/V2_GreenGenes_taxonomy_dada2trun150.qza \
  --m-metadata-file ./manifest_metadata/metadata_mocks.txt \
  --o-visualization ./cutprimers_qiime2/V2/taxonomy/V2_GreenGenes_taxa-bar-plots.qzv

# %% [code]
%%bash
### Silva

qiime taxa barplot \
  --i-table ./cutprimers_qiime2/V2/dada2_pyro_merged/V2_merged_table_pyro_trun150.qza \
  --i-taxonomy ./cutprimers_qiime2/V2/taxonomy/V2_Silva_dada2trun150.qza \
  --m-metadata-file ./manifest_metadata/metadata_mocks.txt \
  --o-visualization ./cutprimers_qiime2/V2/taxonomy/V2_Silva_taxa-bar-plots.qzv

# %% [code]
%%bash
### RDP

qiime taxa barplot \
  --i-table ./cutprimers_qiime2/V2/dada2_pyro_merged/V2_merged_table_pyro_trun150.qza \
  --i-taxonomy ./cutprimers_qiime2/V2/taxonomy/V2_RDP_dada2trun150.qza \
  --m-metadata-file ./manifest_metadata/metadata_mocks.txt \
  --o-visualization ./cutprimers_qiime2/V2/taxonomy/V2_RDP_taxa-bar-plots.qzv

# %% [markdown]
### Finished workflow for V2 Cutprimers
#### CSV file can be downloaded from the bar plot visualization and used in program of interest

# %% [markdown]
# Cutadapt- QIIME2

# %% [markdown]
This section wfocuses on the Cutadapt-based pipeline to produce the ASV tables that will be compared with the cutprimers tables. See reference [here](https://doi.org/10.14806/ej.17.1.200)

Since primers from the Ion kit are proprietary, this workflow can not be used for the kit (and the primers will be omitted) but if there are IT amplicons that are created from other primers, cutadapt can be used to extract regions if necessary before denoising 

#### Important- you need access to the primer sequences to used the Cutadapt-based pipeline

The link to the Cutadapt documentation for QIIME2 is located [here](https://docs.qiime2.org/2022.2/plugins/available/cutadapt/trim-single/)

# %% [markdown]
## Here the whole fastq file with all V regions will be imported into QIIME2

Then V regions (both forward and reverse in the case of the Ion multi-amplicon kit) will be seperated out within the qiime2 environment 

# %% [markdown]
Demultiplexed FASTQ files were imported into QIIME2 as artifacts, and the Cutadapt plugin was implemented to split sequences into their targeted V regions (V2 forward, V2 reverse, V3 forward etc.) using the ThermoFisher proprietary primer sequences as input for the “p-front” flag in the qiime cutadapt trim-single plugin.

# %% [markdown]
### Import into QIIME2

# %% [code]
%%bash

qiime tools import --type "SampleData[SequencesWithQuality]" \
--input-format SingleEndFastqManifestPhred33V2 \
--input-path ./cutadapt_qiime2/import_by_run/run01/manifest_run01.txt \
--output-path ./cutadapt_qiime2/import_by_run/run01/demux_seqs_run01.qza

# Repeat for any other runs

# %% [markdown]
### Look at sequence quality (these are all sequences for V2-V9)


# %% [code]
%%bash

qiime demux summarize \
  --i-data ./cutadapt_qiime2/import_by_run/run01/demux_seqs_run01.qza \
  --o-visualization ./cutadapt_qiime2/import_by_run/run01/demux_seqs_run01.qzv

# Repeat for any other runs

# %% [markdown]
Overall, sequence quality adequate to ~200 but will trim to 150 for DADA2 to keep things comparable with cutprimers 

# %% [markdown]
## Cutadapt V2F

# %% [markdown]
### Note V2F and V2R are being demonstrated here, but you will repeat the same workflow for another other amplicons (in the case of the Ion multi-amplicon kit, you would repeat for forward and reverse V3, V4, V67, V8, V9)

# %% [code]
%%bash 

qiime cutadapt trim-single \
--i-demultiplexed-sequences ./cutadapt_qiime2/import_by_run/run01/demux_seqs_run01.qza \
--p-front ^NNNNNNNNN \ #Here is where you input the forward primer sequence, 
                        # note the importance of the "^" sign so the primer is only searched at the beginning of the read
                        # Additionally, for multi-amplicon Ion TOrrent sequences, use p-front as the input parameter
--p-error-rate .1 \
--p-indels \
--p-match-read-wildcards \
--p-discard-untrimmed \
--o-trimmed-sequences ./cutadapt_qiime2/cutadapt_output/v2f/run01_v2f_trimmed.qza 


# Repeat for any other runs

# %% [markdown]
## Cutadapt V2R

# %% [code]
%%bash 

qiime cutadapt trim-single \
--i-demultiplexed-sequences ./cutadapt_qiime2/import_by_run/run01/demux_seqs_run01.qza \
--p-front ^NNNNNNNNN \ #Here is where you input the forward primer sequence, 
                        # note the importance of the "^" sign so the primer is only searched at the beginning of the read
                        # Additionally, for multi-amplicon Ion TOrrent sequences, use p-front as the input parameter
--p-error-rate .1 \
--p-indels \
--p-match-read-wildcards \
--p-discard-untrimmed \
--o-trimmed-sequences ./cutadapt_qiime2/cutadapt_output/v2r/run01_v2r_trimmed.qza 


# Repeat for any other runs

# %% [markdown]
## DADA2 for each region

### DADA2 has to be run twice for each V region (i.e. V2F, V2R)
Because DADA2 models error individually per sequencing run while denoising, the DADA2 script was again run separately for each sequencing run. 

# %% [markdown]
## DADA2 V2F

# %% [code]
%%bash

qiime dada2 denoise-pyro \ #Denoise pyro is recommended for Ion Torrent sequences
--p-trim-left 15 \ 
--p-trunc-len 150  \ # This is based on quality scoring. 
--p-max-ee 1.0 \
--i-demultiplexed-seqs ./cutadapt_qiime2/cutadapt_output/v2f/run01_v2f_trimmed.qza \
--o-table ./cutadapt_qiime2/dada2/v2f_dada2_pyro/dada2_pyro150_run01_v2f_table.qza \
--o-representative-sequences ./cutadapt_qiime2/dada2/v2f_dada2_pyro/dada2_pyro150_run01_v2f_rep_seq.qza \
--o-denoising-stats ./cutadapt_qiime2/dada2/v2f_dada2_pyro/dada2_pyro150_run01_v2f_stats.qza

# Repeat for any other runs and other V regions (forward and reverse)


# %% [markdown]
## DADA2 V2R

# %% [code]
%%bash

qiime dada2 denoise-pyro \
--p-trim-left 15 \
--p-trunc-len 150  \
--p-max-ee 1.0 \
--i-demultiplexed-seqs ./cutadapt_qiime2/cutadapt_output/v2r/run01_v2r_trimmed.qza \
--o-table ./cutadapt_qiime2/dada2/v2r_dada2_pyro/dada2_pyro150_run01_v2r_table.qza \
--o-representative-sequences ./cutadapt_qiime2/dada2/v2r_dada2_pyro/dada2_pyro150_run01_v2r_rep_seq.qza \
--o-denoising-stats ./cutadapt_qiime2/dada2/v2r_dada2_pyro/dada2_pyro150_run01_v2r_stats.qza

# Repeat for any other runs and other V regions (forward and reverse)

# %% [markdown]
## Look at % of sequences passed with DADA2

# %% [markdown]
### V2F

# %% [code]
%%bash

qiime metadata tabulate \
  --m-input-file ./cutadapt_qiime2/dada2/v2f_dada2_pyro/dada2_pyro150_run01_v2f_stats.qza \
  --o-visualization ./cutadapt_qiime2/dada2/v2f_dada2_pyro/dada2_pyro150_run01_v2f_stats.qzv

# Repeat for any other runs and other V regions (forward and reverse)

# %% [markdown]
### V2R

# %% [code]
%%bash

qiime metadata tabulate \
  --m-input-file ./cutadapt_qiime2/dada2/v2r_dada2_pyro/dada2_pyro150_run01_v2r_stats.qza \
  --o-visualization ./cutadapt_qiime2/dada2/v2r_dada2_pyro/dada2_pyro150_run01_v2r_stats.qzv

  # Repeat for any other runs and other V regions (forward and reverse)

# %% [markdown]
After denoising, run-specific feature tables and representative sequences were merged (below) using the qiime feature-table merge and qiime feature-table merge-seqs commands, respectively, to generate one master feature table and representative sequence list for each V region 

# %% [markdown]
# Combine DADA2 Tables & Sequences

After denoising, run-specific feature tables and representative sequences were merged to generate one master feature table and representative sequence list for each V region using the qiime feature-table merge and qiime feature-table merge-seqs commands, respectively 

# %% [markdown]
## Combine V2 Table 

# %% [code]
%%bash

qiime feature-table merge \
--i-tables ./cutadapt_qiime2/dada2/v2f_dada2_pyro/dada2_pyro150_run01_v2f_table.qza \
--i-tables ./cutadapt_qiime2/dada2/v2f_dada2_pyro/dada2_pyro150_run02_v2f_table.qza \
--i-tables ./cutadapt_qiime2/dada2/v2f_dada2_pyro/dada2_pyro150_run03_v2f_table.qza \
--i-tables ./cutadapt_qiime2/dada2/v2f_dada2_pyro/dada2_pyro150_run04_v2f_table.qza \
--i-tables ./cutadapt_qiime2/dada2/v2f_dada2_pyro/dada2_pyro150_run05_v2f_table.qza \
--i-tables ./cutadapt_qiime2/dada2/v2f_dada2_pyro/dada2_pyro150_run06_v2f_table.qza \
--i-tables ./cutadapt_qiime2/dada2/v2f_dada2_pyro/dada2_pyro150_run07_v2f_table.qza \
--i-tables ./cutadapt_qiime2/dada2/v2f_dada2_pyro/dada2_pyro150_run08_v2f_table.qza \
--i-tables ./cutadapt_qiime2/dada2/v2f_dada2_pyro/dada2_pyro150_run09_v2f_table.qza \
--i-tables ./cutadapt_qiime2/dada2/v2f_dada2_pyro/dada2_pyro150_run12_v2f_table.qza \
--i-tables ./cutadapt_qiime2/dada2/v2f_dada2_pyro/dada2_pyro150_run13_v2f_table.qza \
--i-tables ./cutadapt_qiime2/dada2/v2f_dada2_pyro/dada2_pyro150_run19_v2f_table.qza \
--i-tables ./cutadapt_qiime2/dada2/v2f_dada2_pyro/dada2_pyro150_run20_v2f_table.qza \
--i-tables ./cutadapt_qiime2/dada2/v2f_dada2_pyro/dada2_pyro150_run21_v2f_table.qza \
--i-tables ./cutadapt_qiime2/dada2/v2f_dada2_pyro/dada2_pyro150_even_out_001_v2f_table.qza \
--i-tables ./cutadapt_qiime2/dada2/v2f_dada2_pyro/dada2_pyro150_stag_out_002_v2f_table.qza \
--i-tables ./cutadapt_qiime2/dada2/v2f_dada2_pyro/dada2_pyro150_stag_out_003_v2f_table.qza \
--i-tables ./cutadapt_qiime2/dada2/v2f_dada2_pyro/dada2_pyro150_stag_out_004_005_v2f_table.qza \
--i-tables ./cutadapt_qiime2/dada2/v2f_dada2_pyro/dada2_pyro150_even_out_006_to_009_v2f_table.qza \
--i-tables ./cutadapt_qiime2/dada2/v2f_dada2_pyro/dada2_pyro150_NINR_out_v2f_table.qza \
--i-tables ./cutadapt_qiime2/dada2/v2r_dada2_pyro/dada2_pyro150_run01_v2r_table.qza \
--i-tables ./cutadapt_qiime2/dada2/v2r_dada2_pyro/dada2_pyro150_run02_v2r_table.qza \
--i-tables ./cutadapt_qiime2/dada2/v2r_dada2_pyro/dada2_pyro150_run03_v2r_table.qza \
--i-tables ./cutadapt_qiime2/dada2/v2r_dada2_pyro/dada2_pyro150_run04_v2r_table.qza \
--i-tables ./cutadapt_qiime2/dada2/v2r_dada2_pyro/dada2_pyro150_run05_v2r_table.qza \
--i-tables ./cutadapt_qiime2/dada2/v2r_dada2_pyro/dada2_pyro150_run06_v2r_table.qza \
--i-tables ./cutadapt_qiime2/dada2/v2r_dada2_pyro/dada2_pyro150_run07_v2r_table.qza \
--i-tables ./cutadapt_qiime2/dada2/v2r_dada2_pyro/dada2_pyro150_run08_v2r_table.qza \
--i-tables ./cutadapt_qiime2/dada2/v2r_dada2_pyro/dada2_pyro150_run09_v2r_table.qza \
--i-tables ./cutadapt_qiime2/dada2/v2r_dada2_pyro/dada2_pyro150_run12_v2r_table.qza \
--i-tables ./cutadapt_qiime2/dada2/v2r_dada2_pyro/dada2_pyro150_run13_v2r_table.qza \
--i-tables ./cutadapt_qiime2/dada2/v2r_dada2_pyro/dada2_pyro150_run19_v2r_table.qza \
--i-tables ./cutadapt_qiime2/dada2/v2r_dada2_pyro/dada2_pyro150_run20_v2r_table.qza \
--i-tables ./cutadapt_qiime2/dada2/v2r_dada2_pyro/dada2_pyro150_run21_v2r_table.qza \
--i-tables ./cutadapt_qiime2/dada2/v2r_dada2_pyro/dada2_pyro150_even_out_001_v2r_table.qza \
--i-tables ./cutadapt_qiime2/dada2/v2r_dada2_pyro/dada2_pyro150_stag_out_002_v2r_table.qza \
--i-tables ./cutadapt_qiime2/dada2/v2r_dada2_pyro/dada2_pyro150_stag_out_003_v2r_table.qza \
--i-tables ./cutadapt_qiime2/dada2/v2r_dada2_pyro/dada2_pyro150_stag_out_004_005_v2r_table.qza \
--i-tables ./cutadapt_qiime2/dada2/v2r_dada2_pyro/dada2_pyro150_even_out_006_to_009_v2r_table.qza \
--i-tables ./cutadapt_qiime2/dada2/v2r_dada2_pyro/dada2_pyro150_NINR_out_v2r_table.qza \
--o-merged-table ./cutadapt_qiime2/dada2_pyro_merged/merged_V2_table_pyro_trun150.qza \
--p-overlap-method sum

#Note this includes the other runs that were not demonstrated for visualization purposes

# %% [code]
%%bash

## Can double check all samples combined 
qiime metadata tabulate \
  --m-input-file ./cutadapt_qiime2/dada2_pyro_merged/merged_V2_table_pyro_trun150.qza \
  --o-visualization ./cutadapt_qiime2/dada2_pyro_merged/merged_V2_table_pyro_trun150.qzv

# %% [code]
%%bash

qiime feature-table summarize \
  --i-table ./cutadapt_qiime2/dada2_pyro_merged/merged_V2_table_pyro_trun150.qza \
  --o-visualization ./cutadapt_qiime2/dada2_pyro_merged/merged_V2_table_summary.qzv \
  --m-sample-metadata-file ./manifest_metadata/metadata_mocks_V2_cutadapt.txt

# %% [markdown]
## Combine V2 Sequences

# %% [code]
%%bash

qiime feature-table merge-seqs \
--i-data ./cutadapt_qiime2/dada2/v2f_dada2_pyro/dada2_pyro150_run01_v2f_rep_seq.qza \
--i-data ./cutadapt_qiime2/dada2/v2f_dada2_pyro/dada2_pyro150_run02_v2f_rep_seq.qza \
--i-data ./cutadapt_qiime2/dada2/v2f_dada2_pyro/dada2_pyro150_run03_v2f_rep_seq.qza \
--i-data ./cutadapt_qiime2/dada2/v2f_dada2_pyro/dada2_pyro150_run04_v2f_rep_seq.qza \
--i-data ./cutadapt_qiime2/dada2/v2f_dada2_pyro/dada2_pyro150_run05_v2f_rep_seq.qza \
--i-data ./cutadapt_qiime2/dada2/v2f_dada2_pyro/dada2_pyro150_run06_v2f_rep_seq.qza \
--i-data ./cutadapt_qiime2/dada2/v2f_dada2_pyro/dada2_pyro150_run07_v2f_rep_seq.qza \
--i-data ./cutadapt_qiime2/dada2/v2f_dada2_pyro/dada2_pyro150_run08_v2f_rep_seq.qza \
--i-data ./cutadapt_qiime2/dada2/v2f_dada2_pyro/dada2_pyro150_run09_v2f_rep_seq.qza \
--i-data ./cutadapt_qiime2/dada2/v2f_dada2_pyro/dada2_pyro150_run12_v2f_rep_seq.qza \
--i-data ./cutadapt_qiime2/dada2/v2f_dada2_pyro/dada2_pyro150_run13_v2f_rep_seq.qza \
--i-data ./cutadapt_qiime2/dada2/v2f_dada2_pyro/dada2_pyro150_run19_v2f_rep_seq.qza \
--i-data ./cutadapt_qiime2/dada2/v2f_dada2_pyro/dada2_pyro150_run20_v2f_rep_seq.qza \
--i-data ./cutadapt_qiime2/dada2/v2f_dada2_pyro/dada2_pyro150_run21_v2f_rep_seq.qza \
--i-data ./cutadapt_qiime2/dada2/v2f_dada2_pyro/dada2_pyro150_even_out_001_v2f_rep_seq.qza \
--i-data ./cutadapt_qiime2/dada2/v2f_dada2_pyro/dada2_pyro150_stag_out_002_v2f_rep_seq.qza \
--i-data ./cutadapt_qiime2/dada2/v2f_dada2_pyro/dada2_pyro150_stag_out_003_v2f_rep_seq.qza \
--i-data ./cutadapt_qiime2/dada2/v2f_dada2_pyro/dada2_pyro150_stag_out_004_005_v2f_rep_seq.qza \
--i-data ./cutadapt_qiime2/dada2/v2f_dada2_pyro/dada2_pyro150_even_out_006_to_009_v2f_rep_seq.qza \
--i-data ./cutadapt_qiime2/dada2/v2f_dada2_pyro/dada2_pyro150_NINR_out_v2f_rep_seq.qza \
--i-data ./cutadapt_qiime2/dada2/v2r_dada2_pyro/dada2_pyro150_run01_v2r_rep_seq.qza \
--i-data ./cutadapt_qiime2/dada2/v2r_dada2_pyro/dada2_pyro150_run02_v2r_rep_seq.qza \
--i-data ./cutadapt_qiime2/dada2/v2r_dada2_pyro/dada2_pyro150_run03_v2r_rep_seq.qza \
--i-data ./cutadapt_qiime2/dada2/v2r_dada2_pyro/dada2_pyro150_run04_v2r_rep_seq.qza \
--i-data ./cutadapt_qiime2/dada2/v2r_dada2_pyro/dada2_pyro150_run05_v2r_rep_seq.qza \
--i-data ./cutadapt_qiime2/dada2/v2r_dada2_pyro/dada2_pyro150_run06_v2r_rep_seq.qza \
--i-data ./cutadapt_qiime2/dada2/v2r_dada2_pyro/dada2_pyro150_run07_v2r_rep_seq.qza \
--i-data ./cutadapt_qiime2/dada2/v2r_dada2_pyro/dada2_pyro150_run08_v2r_rep_seq.qza \
--i-data ./cutadapt_qiime2/dada2/v2r_dada2_pyro/dada2_pyro150_run09_v2r_rep_seq.qza \
--i-data ./cutadapt_qiime2/dada2/v2r_dada2_pyro/dada2_pyro150_run12_v2r_rep_seq.qza \
--i-data ./cutadapt_qiime2/dada2/v2r_dada2_pyro/dada2_pyro150_run13_v2r_rep_seq.qza \
--i-data ./cutadapt_qiime2/dada2/v2r_dada2_pyro/dada2_pyro150_run19_v2r_rep_seq.qza \
--i-data ./cutadapt_qiime2/dada2/v2r_dada2_pyro/dada2_pyro150_run20_v2r_rep_seq.qza \
--i-data ./cutadapt_qiime2/dada2/v2r_dada2_pyro/dada2_pyro150_run21_v2r_rep_seq.qza \
--i-data ./cutadapt_qiime2/dada2/v2r_dada2_pyro/dada2_pyro150_even_out_001_v2r_rep_seq.qza \
--i-data ./cutadapt_qiime2/dada2/v2r_dada2_pyro/dada2_pyro150_stag_out_002_v2r_rep_seq.qza \
--i-data ./cutadapt_qiime2/dada2/v2r_dada2_pyro/dada2_pyro150_stag_out_003_v2r_rep_seq.qza \
--i-data ./cutadapt_qiime2/dada2/v2r_dada2_pyro/dada2_pyro150_stag_out_004_005_v2r_rep_seq.qza \
--i-data ./cutadapt_qiime2/dada2/v2r_dada2_pyro/dada2_pyro150_even_out_006_to_009_v2r_rep_seq.qza \
--i-data ./cutadapt_qiime2/dada2/v2r_dada2_pyro/dada2_pyro150_NINR_out_v2r_rep_seq.qza \
--o-merged-data ./cutadapt_qiime2/dada2_pyro_merged/merged_V2_rep_seqs_pyro_trun150.qza

# %% [code]
%%bash

#Check that seqs combined 
qiime metadata tabulate \
 --m-input-file ./cutadapt_qiime2/dada2_pyro_merged/merged_V2_rep_seqs_pyro_trun150.qza \
 --o-visualization ./cutadapt_qiime2/dada2_pyro_merged/merged_V2_rep_seqs_pyro_trun150.qzv

# %% [markdown]
## Classify Taxonomy
To do this you will need the reference sequences and fasta files for the Database (Silva, GreenGenes, RDP) you are using found here: (https://docs.qiime2.org/2021.4/data-resources/)

# %% [markdown]
### Rep Seqs and Taxonomy imported to QIIME2 with the Cutprimers notebook, but if not imported go back to V2 in cutprimers and the code is in there

# %% [markdown]
## Run Feature-Classifier Consensus-VSEARCH
Reminder- sklearn does not work well on Ion Torrent Sequences

# %% [markdown]
## VSEARCH V2

# %% [markdown]


# %% [code]
%%bash
### Greengenes
qiime feature-classifier classify-consensus-vsearch \
--i-query ./cutadapt_qiime2/dada2_pyro_merged/merged_rep_seqs_pyro_trun150.qza  \
--i-reference-reads ./taxonomy_db/gg_99_otus.qza \
--i-reference-taxonomy ./taxonomy_db/gg_ref-taxonomy.qza \
--o-classification ./cutadapt_qiime2/taxonomy/GreenGenes_taxonomy_dada2trun150.qza

# %% [code]
%%bash
### Silva
qiime feature-classifier classify-consensus-vsearch \
--i-query ./cutadapt_qiime2/dada2_pyro_merged/merged_rep_seqs_pyro_trun150.qza  \
--i-reference-reads ./taxonomy_db/silva_16S_99_otus.qza \
--i-reference-taxonomy ./taxonomy_db/silva_16S_99_ref-taxonomy.qza \
--o-classification ./cutadapt_qiime2/taxonomy/Silva_taxonomy_dada2trun150.qza

# %% [code]
%%bash
### RDP
qiime feature-classifier classify-consensus-vsearch \
--i-query ./cutadapt_qiime2/dada2_pyro_merged/merged_rep_seqs_pyro_trun150.qza \
--i-reference-reads ./taxonomy_db/rdp_16S_v16_otus.qza \
--i-reference-taxonomy ./taxonomy_db/rdp_16S_v16_ref-taxonomy.qza \
--o-classification ./cutadapt_qiime2/taxonomy/RDP_taxonomy_dada2trun150.qza

# %% [markdown]
### Review Taxonomy Assignments-V2

Review the taxonomy associated with the sequences using the qiime metadata tabulate method.

# %% [code]
%%bash
### Greengenes
qiime metadata tabulate \
  --m-input-file ./cutadapt_qiime2/taxonomy/GreenGenes_taxonomy_dada2trun150.qza  \
  --o-visualization ./cutadapt_qiime2/taxonomy/GreenGenes_taxonomy.qzv

# %% [code]
%%bash
### Silva

qiime metadata tabulate \
  --m-input-file ./cutadapt_qiime2/taxonomy/Silva_taxonomy_dada2trun150.qza  \
  --o-visualization ./cutadapt_qiime2/taxonomy/Silva_taxonomy.qzv

# %% [code]
%%bash
### RDP

qiime metadata tabulate \
  --m-input-file ./cutadapt_qiime2/taxonomy/RDP_taxonomy_dada2trun150.qza  \
  --o-visualization ./cutadapt_qiime2/taxonomy/RDP_taxonomy.qzv

# %% [markdown]
## Barplots- V2
Note- RDP only genus level classification

# %% [code]
%%bash
### Greengenes

qiime taxa barplot \
  --i-table ./cutadapt_qiime2/dada2_pyro_merged/merged_V2_table_pyro_trun150.qza \
  --i-taxonomy ./cutadapt_qiime2/taxonomy/V2_GreenGenes_taxonomy_dada2trun150.qza \
  --m-metadata-file ./manifest_metadata/metadata_mocks_V2_cutadapt.txt \
  --o-visualization ./cutadapt_qiime2/taxonomy/V2_GreenGenes_taxa-bar-plots.qzv

# %% [code]
%%bash
### Silva

qiime taxa barplot \
  --i-table ./cutadapt_qiime2/dada2_pyro_merged/merged_V2_table_pyro_trun150.qza \
  --i-taxonomy ./cutadapt_qiime2/taxonomy/V2_Silva_taxonomy_dada2trun150.qza \
  --m-metadata-file ./manifest_metadata/metadata_mocks_V2_cutadapt.txt \
  --o-visualization ./cutadapt_qiime2/taxonomy/V2_Silva_taxa-bar-plots.qzv

# %% [code]
%%bash
### RDP

qiime taxa barplot \
  --i-table ./cutadapt_qiime2/dada2_pyro_merged/merged_V2_table_pyro_trun150.qza \
  --i-taxonomy ./cutadapt_qiime2/taxonomy/V2_RDP_taxonomy_dada2trun150.qza \
  --m-metadata-file ./manifest_metadata/metadata_mocks_V2_cutadapt.txt \
  --o-visualization ./cutadapt_qiime2/taxonomy/V2_RDP_taxa-bar-plots.qzv

# %% [markdown]
### Example of the code for statistics and quality control

# %% [code]
# -*- coding: utf-8 -*-
"""
Created on Fri Oct 29 08:33:56 2021

In previous script, merged Cutibacterium and Proprionibacterium. Do the same in expected

@author: wolffbs
"""

import os
import numpy as np # version 1.21.2
import pandas as pd # version 1.3.2
import scipy.spatial.distance as dist # scipy version 1.7.1
from scipy.special import kl_div

# input and output files
PATH = 'Classified_Tax_Counts_QIIME2_CSV_Files'
FILE_EXPECTED = 'mock_expected_abundances.csv'
FILE_METADATA = 'mock_id_metadata.csv'
FILE_OUT = 'distances.xlsx'

def read_expected_table():
    exp = pd.read_csv(os.path.join(PATH,FILE_EXPECTED),index_col=0)
    meta = pd.read_csv(os.path.join(PATH,FILE_METADATA),index_col=0)

    # expected cleanup
    exp.index = [i.strip() for i in exp.index]
    exp.columns = [c.strip() for c in exp.columns]

    # make expected index match generated counts table columns
    exp.rename(index={'Escherichia': 'Escherichia-Shigella'},inplace=True)
    def combine_rows(exp,rows):
        exp.loc['/'.join(rows)] = exp.loc[rows].sum()
        return exp.drop(index=rows).sort_index()
    exp = combine_rows(exp,['Cutibacterium','Propionibacterium'])

    # merge expected with metadata
    expected = {key: exp[meta.loc[key,'type_mock']] for key in meta.index}
    expected = pd.DataFrame(expected).T
    return expected
expected = read_expected_table()
expected /= 100 # convert percent to fraction

def read_counts_tables(filePrefix='merged_counts_'):
    # get measured values
    def is_merged_counts_file(f):
        return (f[:len(filePrefix)] == filePrefix) and (f[-4:] == '.csv')
    dfs = {}
    for f in os.listdir(PATH):
        if is_merged_counts_file(f):
            key = f.replace(filePrefix,'').replace('.csv','')
            dfs[key] = pd.read_csv(os.path.join(PATH,f),index_col=0)
    return dfs
dfs = read_counts_tables()

def calc_distance(counts,expected,expectedGenusOnly=False):
    # calculate the distance between the measured and expected abundance
    missingGenus = [c for c in expected.columns if c not in counts.columns]
    for genus in missingGenus:
        print(f'\t\t{genus} in expected file but not data file')

    if expectedGenusOnly:
        df = counts[counts.columns.intersection(expected.columns)]
        exp = expected
    else:
        df = counts
        exp = expected.copy()
        exp[[c for c in counts.columns if c not in expected.columns]] = 0
        exp.sort_index(axis=1,inplace=True)

    # caclulate measured abundance as percent
    dfFrac = df.fillna(0).divide(df.sum(axis=1),axis=0)

    distanceNames = ['Euclidean',#'Standardized Euclidean',
                     'Jensen-Shannon','Bray-Curtis','Kullback-Leibler']
    def dist_metrics(actual,exp):
        # calculate distance metrics

        # find the matching index in expected and make sure there's only one
        expInd = [i for i in exp.index if i in actual.name]
        assert len(expInd), f'No matching index in expectedPct for {actual.name}'
        assert len(expInd) == 1, f'Multiple matching indexes in expectedPct for {actual.name}'
        expect = exp.loc[expInd[0]]

        # calculate distances
        euc = dist.euclidean(actual,expect)
        #seuc = dist.seuclidean(actual,expect)
        js = dist.jensenshannon(actual,expect)
        bc = dist.braycurtis(actual,expect)
        kl = kl_div(actual,expect)
        kl = kl[kl.map(np.isfinite)].sum()
        return euc,js,bc,kl
    dfDist = pd.DataFrame({i: dist_metrics(dfFrac.loc[i],exp) for i in dfFrac.index},
                          index=distanceNames).T
    return dfDist

distances = {key: calc_distance(df,expected,False) for key,df in dfs.items()}
pd.concat(distances,axis=1).to_excel(os.path.join(PATH,FILE_OUT))
