# Supplementary material for: Multi-amplicon microbiome data analysis pipelines for mixed orientation sequences using QIIME2: Assessing reference database, variable region and pre-processing bias in classification of mock bacterial community samples
Source: PLoS One. 2023 Jan 13;18(1):e0280293. doi: 10.1371/journal.pone.0280293 (PMC9838852; doi:10.1371/journal.pone.0280293)
Supplement: S2 Appendix — (CSV) [file pone.0280293.s019.csv]

index	Unassigned;__;__;__;__;__	k__Bacteria;p__Actinobacteria;c__Actinobacteria;o__Actinomycetales;f__Actinomycetaceae;g__Actinomyces	k__Bacteria;p__Actinobacteria;c__Actinobacteria;o__Actinomycetales;f__Corynebacteriaceae;g__Corynebacterium	k__Bacteria;p__Actinobacteria;c__Actinobacteria;o__Actinomycetales;f__Propionibacteriaceae;g__Propionibacterium	k__Bacteria;p__Actinobacteria;c__Actinobacteria;o__Bifidobacteriales;f__Bifidobacteriaceae;g__Bifidobacterium	k__Bacteria;p__Bacteroidetes;c__Bacteroidia;o__Bacteroidales;f__Bacteroidaceae;g__Bacteroides	k__Bacteria;p__Bacteroidetes;c__Bacteroidia;o__Bacteroidales;f__Porphyromonadaceae;g__Porphyromonas	k__Bacteria;p__Firmicutes;c__Bacilli;o__Bacillales;__;__	k__Bacteria;p__Firmicutes;c__Bacilli;o__Bacillales;f__Bacillaceae;g__Bacillus	k__Bacteria;p__Firmicutes;c__Bacilli;o__Bacillales;f__Listeriaceae;g__Listeria	k__Bacteria;p__Firmicutes;c__Bacilli;o__Bacillales;f__Staphylococcaceae;g__Staphylococcus	k__Bacteria;p__Firmicutes;c__Bacilli;o__Lactobacillales;f__Enterococcaceae;g__Enterococcus	k__Bacteria;p__Firmicutes;c__Bacilli;o__Lactobacillales;f__Lactobacillaceae;g__Lactobacillus	k__Bacteria;p__Firmicutes;c__Bacilli;o__Lactobacillales;f__Streptococcaceae;g__Streptococcus	k__Bacteria;p__Firmicutes;c__Clostridia;o__Clostridiales;f__Clostridiaceae;g__Clostridium	k__Bacteria;p__Firmicutes;c__Clostridia;o__Clostridiales;f__[Tissierellaceae];g__Finegoldia	k__Bacteria;p__Proteobacteria;c__Alphaproteobacteria;o__Rhodobacterales;f__Rhodobacteraceae;g__Rhodobacter	k__Bacteria;p__Proteobacteria;c__Alphaproteobacteria;o__Rickettsiales;f__Rickettsiaceae;g__Rickettsia	k__Bacteria;p__Proteobacteria;c__Betaproteobacteria;o__Neisseriales;f__Neisseriaceae;g__Neisseria	k__Bacteria;p__Proteobacteria;c__Epsilonproteobacteria;o__Campylobacterales;f__Helicobacteraceae;g__Helicobacter	k__Bacteria;p__Proteobacteria;c__Gammaproteobacteria;o__Enterobacteriales;f__Enterobacteriaceae;g__	k__Bacteria;p__Proteobacteria;c__Gammaproteobacteria;o__Enterobacteriales;f__Enterobacteriaceae;g__Salmonella	k__Bacteria;p__Proteobacteria;c__Gammaproteobacteria;o__Pseudomonadales;f__Moraxellaceae;g__Acinetobacter	k__Bacteria;p__Proteobacteria;c__Gammaproteobacteria;o__Pseudomonadales;f__Pseudomonadaceae;g__Pseudomonas	k__Bacteria;p__[Thermi];c__Deinococci;o__Deinococcales;f__Deinococcaceae;g__Deinococcus	even_stag	run	in_out	v_region
even_or_12_V2	0.0	86.0	0.0	100.0	380.0	1505.0	319.0	0.0	378.0	0.0	722.0	130.0	590.0	173.0	739.0	0.0	261.0	0.0	445.0	710.0	825.0	0.0	782.0	620.0	972.0	even	12.0	in	2.0
even_or_13_V2	0.0	586.0	0.0	539.0	1953.0	6507.0	1383.0	0.0	1841.0	0.0	3017.0	648.0	2180.0	861.0	3533.0	0.0	1204.0	0.0	2065.0	3194.0	3780.0	0.0	3441.0	2936.0	5221.0	even	13.0	in	2.0
even_or_19_V2	0.0	110.0	0.0	111.0	504.0	2953.0	622.0	0.0	558.0	0.0	1159.0	209.0	899.0	241.0	1082.0	0.0	359.0	0.0	690.0	1717.0	1133.0	0.0	1155.0	982.0	1248.0	even	19.0	in	2.0
even_or_20_V2	0.0	225.0	0.0	215.0	668.0	3718.0	835.0	0.0	781.0	0.0	1538.0	297.0	1175.0	449.0	1615.0	0.0	645.0	0.0	934.0	1999.0	1597.0	0.0	1507.0	1284.0	1985.0	even	20.0	in	2.0
even_or_21_V2	0.0	63.0	0.0	54.0	387.0	3690.0	592.0	0.0	520.0	0.0	991.0	188.0	878.0	214.0	958.0	0.0	207.0	0.0	628.0	2099.0	1002.0	0.0	1163.0	945.0	742.0	even	21.0	in	2.0
even_out_001_V2	2.0	0.0	0.0	27.0	0.0	48.0	0.0	0.0	217.0	18.0	4790.0	3.0	58.0	1598.0	649.0	0.0	1214.0	0.0	106.0	227.0	6578.0	0.0	95.0	1539.0	44.0	even	22.0	out	2.0
even_out_006_V2	0.0	158.0	0.0	0.0	40.0	593.0	171.0	0.0	2410.0	0.0	145.0	1377.0	423.0	951.0	203.0	0.0	964.0	0.0	702.0	222.0	3784.0	0.0	2025.0	2785.0	343.0	even	26.0	out	2.0
even_out_007_V2	0.0	179.0	2.0	0.0	39.0	930.0	113.0	0.0	3402.0	0.0	159.0	1650.0	458.0	896.0	242.0	0.0	1455.0	0.0	953.0	381.0	5283.0	0.0	2983.0	3639.0	5177.0	even	26.0	out	2.0
even_out_008_V2	0.0	269.0	0.0	142.0	207.0	384.0	26.0	0.0	3274.0	0.0	571.0	2260.0	175.0	147.0	195.0	3.0	1251.0	0.0	1073.0	148.0	4003.0	0.0	2848.0	2712.0	2741.0	even	26.0	out	2.0
even_out_009_V2	0.0	84.0	0.0	121.0	189.0	676.0	142.0	0.0	7663.0	0.0	805.0	2067.0	595.0	666.0	393.0	0.0	805.0	0.0	1360.0	347.0	4454.0	0.0	2750.0	2870.0	2299.0	even	26.0	out	2.0
even_out_012_V2	0.0	79.0	0.0	110.0	0.0	635.0	0.0	0.0	535.0	412.0	1045.0	540.0	818.0	1142.0	768.0	0.0	298.0	0.0	753.0	563.0	641.0	0.0	848.0	743.0	597.0	even	27.0	out	2.0
even_out_013_V2	0.0	112.0	0.0	166.0	0.0	1012.0	0.0	0.0	679.0	554.0	1672.0	601.0	945.0	1208.0	752.0	0.0	399.0	0.0	942.0	925.0	868.0	0.0	1046.0	945.0	999.0	even	27.0	out	2.0
even_st_01_V2	0.0	162.0	0.0	156.0	715.0	3621.0	916.0	0.0	632.0	0.0	1485.0	241.0	854.0	307.0	1258.0	0.0	465.0	0.0	862.0	1999.0	1245.0	0.0	1184.0	1118.0	1910.0	even	1.0	in	2.0
even_st_02_V2	0.0	351.0	0.0	365.0	1177.0	7424.0	1612.0	0.0	1534.0	0.0	2946.0	552.0	2023.0	784.0	3065.0	0.0	1059.0	0.0	1957.0	4496.0	2621.0	0.0	2781.0	2194.0	3587.0	even	2.0	in	2.0
even_st_03_V2	0.0	328.0	0.0	311.0	1135.0	4725.0	1108.0	0.0	1183.0	0.0	2459.0	405.0	1524.0	559.0	1938.0	0.0	854.0	0.0	1369.0	2333.0	2258.0	0.0	2157.0	1811.0	3148.0	even	3.0	in	2.0
even_st_04_V2	0.0	570.0	0.0	626.0	2045.0	8463.0	2152.0	0.0	2085.0	0.0	4210.0	793.0	2440.0	1032.0	3827.0	0.0	1825.0	0.0	2378.0	5088.0	4156.0	0.0	3905.0	3208.0	6030.0	even	4.0	in	2.0
even_st_05_V2	0.0	455.0	0.0	434.0	1622.0	8361.0	1957.0	0.0	1735.0	0.0	3032.0	631.0	2202.0	802.0	3325.0	0.0	1103.0	0.0	2281.0	4906.0	3203.0	0.0	3446.0	2930.0	4627.0	even	5.0	in	2.0
even_st_06_V2	0.0	668.0	0.0	695.0	2302.0	10941.0	2618.0	0.0	2545.0	0.0	4417.0	1005.0	3318.0	1349.0	4914.0	0.0	1680.0	0.0	3153.0	6143.0	4956.0	0.0	4890.0	3953.0	6773.0	even	6.0	in	2.0
even_st_07_V2	0.0	529.0	0.0	549.0	1929.0	12346.0	2993.0	0.0	1786.0	0.0	3308.0	691.0	2687.0	942.0	3628.0	0.0	1295.0	0.0	2312.0	6793.0	3960.0	0.0	3817.0	3186.0	5437.0	even	7.0	in	2.0
even_st_08_V2	0.0	147.0	0.0	165.0	566.0	2745.0	662.0	0.0	573.0	0.0	1005.0	257.0	722.0	272.0	1104.0	0.0	426.0	0.0	739.0	1510.0	1204.0	0.0	1153.0	953.0	1803.0	even	8.0	in	2.0
even_st_09_V2	0.0	127.0	0.0	203.0	581.0	2446.0	556.0	0.0	577.0	0.0	1038.0	220.0	657.0	275.0	923.0	0.0	483.0	0.0	662.0	1303.0	1212.0	0.0	1105.0	857.0	1738.0	even	9.0	in	2.0
stag_or_12_V2	0.0	0.0	0.0	4.0	0.0	19.0	2127.0	0.0	40.0	0.0	9911.0	0.0	9.0	129.0	79.0	0.0	397.0	0.0	6.0	53.0	748.0	0.0	12.0	122.0	8.0	stag	12.0	in	2.0
stag_or_13_V2	0.0	0.0	0.0	10.0	14.0	53.0	5551.0	7.0	134.0	0.0	26644.0	0.0	18.0	415.0	304.0	0.0	1375.0	0.0	21.0	176.0	2142.0	0.0	29.0	299.0	29.0	stag	13.0	in	2.0
stag_or_19_V2	0.0	0.0	0.0	6.0	2.0	28.0	3937.0	0.0	71.0	0.0	15387.0	0.0	22.0	267.0	139.0	0.0	577.0	0.0	19.0	121.0	984.0	0.0	21.0	165.0	11.0	stag	19.0	in	2.0
stag_or_20_V2	0.0	0.0	0.0	8.0	2.0	26.0	4255.0	0.0	80.0	0.0	19533.0	0.0	13.0	339.0	184.0	0.0	843.0	0.0	13.0	117.0	1193.0	0.0	23.0	166.0	17.0	stag	20.0	in	2.0
stag_or_21_V2	0.0	0.0	0.0	2.0	0.0	31.0	3223.0	0.0	44.0	0.0	9842.0	0.0	14.0	179.0	134.0	0.0	220.0	0.0	10.0	131.0	751.0	0.0	22.0	136.0	9.0	stag	21.0	in	2.0
stag_out_002_V2	0.0	0.0	0.0	3.0	0.0	3.0	0.0	0.0	40.0	0.0	563.0	0.0	6.0	109.0	38.0	0.0	319.0	3.0	9.0	24.0	571.0	0.0	5.0	137.0	4.0	stag	23.0	out	2.0
stag_out_003_V2	0.0	373.0	0.0	554.0	0.0	3924.0	0.0	0.0	3249.0	1819.0	6472.0	2498.0	4727.0	3374.0	3506.0	0.0	530.0	0.0	2292.0	3441.0	2674.0	0.0	2867.0	2171.0	2358.0	stag	24.0	out	2.0
stag_out_004_V2	0.0	0.0	0.0	0.0	0.0	0.0	0.0	0.0	538.0	198.0	305.0	1028.0	2097.0	0.0	0.0	0.0	0.0	0.0	0.0	0.0	2094.0	2409.0	0.0	1511.0	0.0	stag	25.0	out	2.0
stag_out_005_V2	0.0	0.0	0.0	0.0	0.0	0.0	0.0	0.0	818.0	213.0	185.0	861.0	870.0	0.0	0.0	0.0	0.0	0.0	0.0	0.0	1765.0	1953.0	0.0	1274.0	0.0	stag	25.0	out	2.0
stag_out_010_V2	0.0	0.0	0.0	8.0	0.0	7.0	0.0	0.0	436.0	24.0	4845.0	0.0	48.0	3268.0	429.0	0.0	1851.0	0.0	38.0	41.0	3847.0	0.0	33.0	402.0	5.0	stag	27.0	out	2.0
stag_out_011_V2	0.0	0.0	0.0	7.0	0.0	6.0	0.0	0.0	371.0	29.0	4006.0	0.0	58.0	2104.0	353.0	0.0	1771.0	0.0	50.0	51.0	3596.0	0.0	53.0	426.0	12.0	stag	27.0	out	2.0
stag_st_01_V2	0.0	0.0	0.0	0.0	0.0	31.0	4051.0	0.0	63.0	0.0	14198.0	0.0	14.0	241.0	135.0	0.0	635.0	0.0	11.0	101.0	1026.0	0.0	14.0	125.0	20.0	stag	1.0	in	2.0
stag_st_02_V2	0.0	0.0	0.0	16.0	5.0	50.0	7463.0	0.0	100.0	0.0	26760.0	0.0	23.0	520.0	275.0	0.0	1119.0	0.0	19.0	227.0	1716.0	0.0	42.0	227.0	24.0	stag	2.0	in	2.0
stag_st_03_V2	0.0	0.0	0.0	0.0	0.0	16.0	2235.0	0.0	49.0	0.0	11128.0	0.0	15.0	178.0	95.0	0.0	476.0	0.0	8.0	64.0	737.0	0.0	11.0	114.0	12.0	stag	3.0	in	2.0
stag_st_04_V2	0.0	4.0	0.0	17.0	7.0	84.0	10767.0	0.0	199.0	0.0	44388.0	0.0	31.0	770.0	414.0	0.0	2229.0	0.0	36.0	318.0	3166.0	0.0	59.0	439.0	45.0	stag	4.0	in	2.0
stag_st_05_V2	0.0	0.0	0.0	14.0	10.0	78.0	10110.0	124.0	166.0	0.0	36263.0	0.0	24.0	614.0	404.0	0.0	1560.0	0.0	50.0	270.0	2323.0	0.0	52.0	421.0	27.0	stag	5.0	in	2.0
stag_st_06_V2	0.0	0.0	0.0	10.0	8.0	95.0	12688.0	169.0	222.0	0.0	48423.0	0.0	46.0	900.0	545.0	0.0	2202.0	0.0	69.0	320.0	3279.0	0.0	57.0	527.0	56.0	stag	6.0	in	2.0
stag_st_07_V2	0.0	2.0	0.0	9.0	8.0	106.0	13792.0	0.0	170.0	0.0	34973.0	0.0	42.0	747.0	396.0	0.0	1826.0	0.0	49.0	420.0	3021.0	0.0	51.0	420.0	35.0	stag	7.0	in	2.0
stag_st_08_V2	0.0	0.0	0.0	8.0	6.0	67.0	6841.0	0.0	136.0	0.0	24458.0	0.0	20.0	423.0	251.0	0.0	1270.0	0.0	25.0	210.0	2031.0	0.0	33.0	275.0	36.0	stag	8.0	in	2.0
stag_st_09_V2	0.0	0.0	0.0	0.0	2.0	15.0	2556.0	0.0	33.0	0.0	10567.0	0.0	6.0	182.0	100.0	0.0	534.0	0.0	8.0	74.0	912.0	0.0	13.0	122.0	9.0	stag	9.0	in	2.0
