# Supplementary material for: Multi-amplicon microbiome data analysis pipelines for mixed orientation sequences using QIIME2: Assessing reference database, variable region and pre-processing bias in classification of mock bacterial community samples
Source: PLoS One. 2023 Jan 13;18(1):e0280293. doi: 10.1371/journal.pone.0280293 (PMC9838852; doi:10.1371/journal.pone.0280293)
Supplement: S3 Appendix — (CSV) [file pone.0280293.s020.csv]

index	Bacteria;Actinobacteria;Actinobacteria;Actinobacteridae;Actinomycetales;Actinomycineae	Bacteria;Actinobacteria;Actinobacteria;Actinobacteridae;Actinomycetales;Corynebacterineae	Bacteria;Actinobacteria;Actinobacteria;Actinobacteridae;Actinomycetales;Propionibacterineae	Bacteria;Actinobacteria;Actinobacteria;Actinobacteridae;Bifidobacteriales;Bifidobacteriaceae	Bacteria;Bacteroidetes;Bacteroidia;Bacteroidales;Bacteroidaceae;Bacteroides	Bacteria;Bacteroidetes;Bacteroidia;Bacteroidales;Porphyromonadaceae;Porphyromonas	Bacteria;Deinococcus-Thermus;Deinococci;Deinococcales;Deinococcaceae;Deinococcus	Bacteria;Firmicutes;Bacilli;Bacillales;Bacillaceae 1;Bacillus	Bacteria;Firmicutes;Bacilli;Bacillales;Listeriaceae;Listeria	Bacteria;Firmicutes;Bacilli;Bacillales;Staphylococcaceae;Staphylococcus	Bacteria;Firmicutes;Bacilli;Bacillales;__;__	Bacteria;Firmicutes;Bacilli;Lactobacillales;Enterococcaceae;Enterococcus	Bacteria;Firmicutes;Bacilli;Lactobacillales;Lactobacillaceae;Lactobacillus	Bacteria;Firmicutes;Bacilli;Lactobacillales;Streptococcaceae;Streptococcus	Bacteria;Firmicutes;Clostridia;Clostridiales;Clostridiaceae 1;Clostridium sensu stricto	Bacteria;Firmicutes;Clostridia;Clostridiales;Clostridiales_Incertae Sedis XI;Finegoldia	Bacteria;Proteobacteria;Alphaproteobacteria;Rhodobacterales;Rhodobacteraceae;Rhodobacter	Bacteria;Proteobacteria;Alphaproteobacteria;Rhodobacterales;Rhodobacteraceae;__	Bacteria;Proteobacteria;Alphaproteobacteria;Rickettsiales;Rickettsiaceae;Rickettsia	Bacteria;Proteobacteria;Betaproteobacteria;Neisseriales;Neisseriaceae;Neisseria	Bacteria;Proteobacteria;Epsilonproteobacteria;Campylobacterales;Helicobacteraceae;Helicobacter	Bacteria;Proteobacteria;Gammaproteobacteria;Enterobacteriales;Enterobacteriaceae;Enterobacter	Bacteria;Proteobacteria;Gammaproteobacteria;Enterobacteriales;Enterobacteriaceae;Escherichia/Shigella	Bacteria;Proteobacteria;Gammaproteobacteria;Enterobacteriales;Enterobacteriaceae;Salmonella	Bacteria;Proteobacteria;Gammaproteobacteria;Enterobacteriales;Enterobacteriaceae;__	Bacteria;Proteobacteria;Gammaproteobacteria;Pseudomonadales;Moraxellaceae;Acinetobacter	Bacteria;Proteobacteria;Gammaproteobacteria;Pseudomonadales;Pseudomonadaceae;Pseudomonas	Bacteria;Proteobacteria;Gammaproteobacteria;Pseudomonadales;Pseudomonadaceae;__	even_stag	run	in_out	v_region
even_or_12_V2	86.0	0.0	100.0	380.0	1505.0	319.0	972.0	378.0	0.0	316.0	406.0	130.0	590.0	173.0	739.0	0.0	261.0	0.0	0.0	445.0	710.0	158.0	288.0	0.0	379.0	782.0	620.0	0.0	even	12.0	in	2.0
even_or_13_V2	586.0	0.0	539.0	1953.0	6507.0	1383.0	5221.0	1841.0	0.0	1303.0	1714.0	648.0	2180.0	861.0	3533.0	0.0	1204.0	0.0	0.0	2065.0	3194.0	660.0	1412.0	0.0	1708.0	3441.0	2936.0	0.0	even	13.0	in	2.0
even_or_19_V2	110.0	0.0	111.0	504.0	2953.0	622.0	1248.0	558.0	0.0	1159.0	0.0	209.0	899.0	241.0	1082.0	0.0	359.0	0.0	0.0	690.0	1717.0	193.0	454.0	0.0	486.0	1155.0	982.0	0.0	even	19.0	in	2.0
even_or_20_V2	225.0	0.0	215.0	668.0	3718.0	835.0	1985.0	781.0	0.0	1538.0	0.0	297.0	1175.0	449.0	1615.0	0.0	645.0	0.0	0.0	934.0	1999.0	250.0	633.0	0.0	714.0	1507.0	1284.0	0.0	even	20.0	in	2.0
even_or_21_V2	63.0	0.0	54.0	387.0	3690.0	592.0	742.0	520.0	0.0	991.0	0.0	188.0	878.0	214.0	958.0	0.0	207.0	0.0	0.0	628.0	2099.0	178.0	346.0	0.0	478.0	1163.0	945.0	0.0	even	21.0	in	2.0
even_out_001_V2	0.0	0.0	27.0	0.0	48.0	0.0	44.0	217.0	18.0	4790.0	0.0	3.0	58.0	1598.0	649.0	0.0	1214.0	0.0	0.0	106.0	227.0	1198.0	1801.0	0.0	3579.0	95.0	1541.0	0.0	even	22.0	out	2.0
even_out_006_V2	158.0	0.0	0.0	40.0	593.0	171.0	343.0	2410.0	0.0	145.0	0.0	1377.0	423.0	951.0	203.0	0.0	964.0	0.0	0.0	702.0	222.0	689.0	1248.0	0.0	1847.0	2025.0	2785.0	0.0	even	26.0	out	2.0
even_out_007_V2	179.0	2.0	0.0	39.0	930.0	113.0	5177.0	3402.0	0.0	159.0	0.0	1650.0	458.0	896.0	242.0	0.0	1455.0	0.0	0.0	953.0	381.0	921.0	1912.0	0.0	2450.0	2983.0	3639.0	0.0	even	26.0	out	2.0
even_out_008_V2	269.0	0.0	142.0	207.0	384.0	26.0	2741.0	3274.0	0.0	571.0	0.0	2260.0	175.0	147.0	195.0	3.0	1251.0	0.0	0.0	1073.0	148.0	663.0	1471.0	0.0	1869.0	2848.0	2712.0	0.0	even	26.0	out	2.0
even_out_009_V2	84.0	0.0	121.0	189.0	676.0	142.0	2299.0	7663.0	0.0	805.0	0.0	2067.0	595.0	666.0	393.0	0.0	805.0	0.0	0.0	1360.0	347.0	769.0	1587.0	0.0	2098.0	2750.0	2870.0	0.0	even	26.0	out	2.0
even_out_012_V2	79.0	0.0	110.0	0.0	635.0	0.0	597.0	535.0	412.0	1045.0	0.0	540.0	818.0	1142.0	768.0	0.0	298.0	0.0	0.0	753.0	563.0	103.0	235.0	0.0	303.0	848.0	743.0	0.0	even	27.0	out	2.0
even_out_013_V2	112.0	0.0	166.0	0.0	1012.0	0.0	999.0	679.0	554.0	1672.0	0.0	601.0	945.0	1208.0	752.0	0.0	399.0	0.0	0.0	942.0	925.0	137.0	311.0	0.0	420.0	1046.0	945.0	0.0	even	27.0	out	2.0
even_st_01_V2	162.0	0.0	156.0	715.0	3621.0	916.0	1910.0	632.0	0.0	1485.0	0.0	241.0	854.0	307.0	1258.0	0.0	465.0	0.0	0.0	862.0	1999.0	190.0	485.0	0.0	570.0	1184.0	1118.0	0.0	even	1.0	in	2.0
even_st_02_V2	351.0	0.0	365.0	1177.0	7424.0	1612.0	3587.0	1534.0	0.0	2946.0	0.0	552.0	2023.0	784.0	3065.0	0.0	1059.0	0.0	0.0	1957.0	4496.0	462.0	1021.0	0.0	1138.0	2781.0	2194.0	0.0	even	2.0	in	2.0
even_st_03_V2	328.0	0.0	311.0	1135.0	4725.0	1108.0	3148.0	1183.0	0.0	2459.0	0.0	405.0	1524.0	559.0	1938.0	0.0	854.0	0.0	0.0	1369.0	2333.0	386.0	846.0	0.0	1026.0	2157.0	1811.0	0.0	even	3.0	in	2.0
even_st_04_V2	570.0	0.0	626.0	2045.0	8463.0	2152.0	6030.0	2085.0	0.0	4210.0	0.0	793.0	2440.0	1032.0	3827.0	0.0	1825.0	0.0	0.0	2378.0	5088.0	676.0	1628.0	0.0	1852.0	3905.0	3208.0	0.0	even	4.0	in	2.0
even_st_05_V2	455.0	0.0	434.0	1622.0	8361.0	1957.0	4627.0	1735.0	0.0	3032.0	0.0	631.0	2202.0	802.0	3325.0	0.0	1103.0	0.0	0.0	2281.0	4906.0	505.0	1240.0	0.0	1458.0	3446.0	2930.0	0.0	even	5.0	in	2.0
even_st_06_V2	668.0	0.0	695.0	2302.0	10941.0	2618.0	6773.0	2545.0	0.0	4417.0	0.0	1005.0	3318.0	1349.0	4914.0	0.0	1680.0	0.0	0.0	3153.0	6143.0	834.0	1845.0	0.0	2277.0	4890.0	3942.0	11.0	even	6.0	in	2.0
even_st_07_V2	529.0	0.0	549.0	1929.0	12346.0	2993.0	5437.0	1786.0	0.0	3308.0	0.0	691.0	2687.0	942.0	3628.0	0.0	1295.0	0.0	0.0	2312.0	6793.0	658.0	1483.0	0.0	1819.0	3817.0	3186.0	0.0	even	7.0	in	2.0
even_st_08_V2	147.0	0.0	165.0	566.0	2745.0	662.0	1803.0	573.0	0.0	1005.0	0.0	257.0	722.0	272.0	1104.0	0.0	426.0	0.0	0.0	739.0	1510.0	202.0	458.0	0.0	544.0	1153.0	953.0	0.0	even	8.0	in	2.0
even_st_09_V2	127.0	0.0	203.0	581.0	2446.0	556.0	1738.0	577.0	0.0	1038.0	0.0	220.0	657.0	275.0	923.0	0.0	483.0	0.0	0.0	662.0	1303.0	214.0	470.0	0.0	528.0	1105.0	857.0	0.0	even	9.0	in	2.0
stag_or_12_V2	0.0	0.0	4.0	0.0	19.0	2127.0	8.0	40.0	0.0	0.0	9911.0	0.0	9.0	129.0	79.0	0.0	397.0	0.0	0.0	6.0	53.0	127.0	278.0	0.0	343.0	12.0	122.0	0.0	stag	12.0	in	2.0
stag_or_13_V2	0.0	0.0	10.0	14.0	53.0	5551.0	29.0	134.0	0.0	42.0	26609.0	0.0	18.0	415.0	304.0	0.0	1375.0	0.0	0.0	21.0	176.0	348.0	848.0	0.0	946.0	29.0	299.0	0.0	stag	13.0	in	2.0
stag_or_19_V2	0.0	0.0	6.0	2.0	28.0	3937.0	11.0	71.0	0.0	15387.0	0.0	0.0	22.0	267.0	139.0	0.0	577.0	0.0	0.0	19.0	121.0	155.0	367.0	0.0	462.0	21.0	165.0	0.0	stag	19.0	in	2.0
stag_or_20_V2	0.0	0.0	8.0	2.0	26.0	4255.0	17.0	80.0	0.0	19533.0	0.0	0.0	13.0	339.0	184.0	0.0	841.0	2.0	0.0	13.0	117.0	207.0	450.0	0.0	536.0	23.0	166.0	0.0	stag	20.0	in	2.0
stag_or_21_V2	0.0	0.0	2.0	0.0	31.0	3223.0	9.0	44.0	0.0	9842.0	0.0	0.0	14.0	179.0	134.0	0.0	220.0	0.0	0.0	10.0	131.0	120.0	283.0	0.0	348.0	22.0	136.0	0.0	stag	21.0	in	2.0
stag_out_002_V2	0.0	0.0	3.0	0.0	3.0	0.0	4.0	40.0	0.0	563.0	0.0	0.0	6.0	109.0	38.0	0.0	319.0	0.0	3.0	9.0	24.0	72.0	221.0	0.0	278.0	5.0	137.0	0.0	stag	23.0	out	2.0
stag_out_003_V2	373.0	0.0	554.0	0.0	3924.0	0.0	2358.0	3249.0	1819.0	3027.0	3445.0	2498.0	4727.0	3374.0	3506.0	0.0	530.0	0.0	0.0	2292.0	3441.0	425.0	958.0	0.0	1291.0	2867.0	2171.0	0.0	stag	24.0	out	2.0
stag_out_004_V2	0.0	0.0	0.0	0.0	0.0	0.0	0.0	538.0	198.0	305.0	0.0	1028.0	2097.0	0.0	0.0	0.0	0.0	0.0	0.0	0.0	0.0	689.0	411.0	2409.0	994.0	0.0	1511.0	0.0	stag	25.0	out	2.0
stag_out_005_V2	0.0	0.0	0.0	0.0	0.0	0.0	0.0	818.0	213.0	185.0	0.0	861.0	870.0	0.0	0.0	0.0	0.0	0.0	0.0	0.0	0.0	581.0	309.0	1953.0	875.0	0.0	1274.0	0.0	stag	25.0	out	2.0
stag_out_010_V2	0.0	0.0	8.0	0.0	7.0	0.0	5.0	436.0	24.0	4845.0	0.0	0.0	48.0	3268.0	429.0	0.0	1851.0	0.0	0.0	38.0	41.0	616.0	1498.0	0.0	1733.0	33.0	402.0	0.0	stag	27.0	out	2.0
stag_out_011_V2	0.0	0.0	7.0	0.0	6.0	0.0	12.0	371.0	29.0	4006.0	0.0	0.0	58.0	2104.0	353.0	0.0	1771.0	0.0	0.0	50.0	51.0	562.0	1375.0	0.0	1659.0	53.0	426.0	0.0	stag	27.0	out	2.0
stag_st_01_V2	0.0	0.0	0.0	0.0	31.0	4051.0	20.0	63.0	0.0	14198.0	0.0	0.0	14.0	241.0	135.0	0.0	635.0	0.0	0.0	11.0	101.0	196.0	375.0	0.0	455.0	14.0	125.0	0.0	stag	1.0	in	2.0
stag_st_02_V2	0.0	0.0	16.0	5.0	50.0	7463.0	24.0	100.0	0.0	26760.0	0.0	0.0	23.0	520.0	275.0	0.0	1119.0	0.0	0.0	19.0	227.0	275.0	677.0	0.0	764.0	42.0	227.0	0.0	stag	2.0	in	2.0
stag_st_03_V2	0.0	0.0	0.0	0.0	16.0	2235.0	12.0	49.0	0.0	11128.0	0.0	0.0	15.0	178.0	95.0	0.0	476.0	0.0	0.0	8.0	64.0	142.0	292.0	0.0	303.0	11.0	114.0	0.0	stag	3.0	in	2.0
stag_st_04_V2	4.0	0.0	17.0	7.0	84.0	10767.0	45.0	199.0	0.0	44388.0	0.0	0.0	31.0	770.0	414.0	0.0	2225.0	4.0	0.0	36.0	318.0	528.0	1209.0	0.0	1429.0	59.0	439.0	0.0	stag	4.0	in	2.0
stag_st_05_V2	0.0	0.0	14.0	10.0	78.0	10110.0	27.0	166.0	0.0	36263.0	124.0	0.0	24.0	614.0	404.0	0.0	1557.0	3.0	0.0	50.0	270.0	383.0	936.0	0.0	1004.0	52.0	421.0	0.0	stag	5.0	in	2.0
stag_st_06_V2	0.0	0.0	10.0	8.0	95.0	12688.0	56.0	222.0	0.0	48423.0	169.0	0.0	46.0	900.0	545.0	0.0	2202.0	0.0	0.0	69.0	320.0	534.0	1340.0	0.0	1405.0	57.0	527.0	0.0	stag	6.0	in	2.0
stag_st_07_V2	2.0	0.0	9.0	8.0	106.0	13792.0	35.0	170.0	0.0	34973.0	0.0	0.0	42.0	747.0	396.0	0.0	1826.0	0.0	0.0	49.0	420.0	563.0	1122.0	0.0	1336.0	51.0	420.0	0.0	stag	7.0	in	2.0
stag_st_08_V2	0.0	0.0	8.0	6.0	67.0	6841.0	36.0	136.0	0.0	24458.0	0.0	0.0	20.0	423.0	251.0	0.0	1270.0	0.0	0.0	25.0	210.0	347.0	825.0	0.0	859.0	33.0	275.0	0.0	stag	8.0	in	2.0
stag_st_09_V2	0.0	0.0	0.0	2.0	15.0	2556.0	9.0	33.0	0.0	10567.0	0.0	0.0	6.0	182.0	100.0	0.0	534.0	0.0	0.0	8.0	74.0	172.0	345.0	0.0	395.0	13.0	122.0	0.0	stag	9.0	in	2.0
