# Supplementary material for: Multi-amplicon microbiome data analysis pipelines for mixed orientation sequences using QIIME2: Assessing reference database, variable region and pre-processing bias in classification of mock bacterial community samples
Source: PLoS One. 2023 Jan 13;18(1):e0280293. doi: 10.1371/journal.pone.0280293 (PMC9838852; doi:10.1371/journal.pone.0280293)
Supplement: S4 Appendix — (CSV) [file pone.0280293.s021.csv]

index	D_0__Bacteria;D_1__Actinobacteria;D_2__Actinobacteria;D_3__Actinomycetales;D_4__Actinomycetaceae;D_5__Actinomyces	D_0__Bacteria;D_1__Actinobacteria;D_2__Actinobacteria;D_3__Bifidobacteriales;D_4__Bifidobacteriaceae;D_5__Bifidobacterium	D_0__Bacteria;D_1__Actinobacteria;D_2__Actinobacteria;D_3__Corynebacteriales;D_4__Corynebacteriaceae;D_5__Corynebacterium 1	D_0__Bacteria;D_1__Actinobacteria;D_2__Actinobacteria;D_3__Propionibacteriales;D_4__Propionibacteriaceae;D_5__Cutibacterium	D_0__Bacteria;D_1__Bacteroidetes;D_2__Bacteroidia;D_3__Bacteroidales;D_4__Bacteroidaceae;D_5__Bacteroides	D_0__Bacteria;D_1__Bacteroidetes;D_2__Bacteroidia;D_3__Bacteroidales;D_4__Porphyromonadaceae;D_5__Porphyromonas	D_0__Bacteria;D_1__Deinococcus-Thermus;D_2__Deinococci;D_3__Deinococcales;D_4__Deinococcaceae;D_5__Deinococcus	D_0__Bacteria;D_1__Epsilonbacteraeota;D_2__Campylobacteria;D_3__Campylobacterales;D_4__Helicobacteraceae;D_5__Helicobacter	D_0__Bacteria;D_1__Firmicutes;D_2__Bacilli;D_3__Bacillales;D_4__Bacillaceae;D_5__Bacillus	D_0__Bacteria;D_1__Firmicutes;D_2__Bacilli;D_3__Bacillales;D_4__Listeriaceae;D_5__Listeria	D_0__Bacteria;D_1__Firmicutes;D_2__Bacilli;D_3__Bacillales;D_4__Staphylococcaceae;D_5__Staphylococcus	D_0__Bacteria;D_1__Firmicutes;D_2__Bacilli;D_3__Lactobacillales;D_4__Enterococcaceae;D_5__Enterococcus	D_0__Bacteria;D_1__Firmicutes;D_2__Bacilli;D_3__Lactobacillales;D_4__Lactobacillaceae;D_5__Lactobacillus	D_0__Bacteria;D_1__Firmicutes;D_2__Bacilli;D_3__Lactobacillales;D_4__Streptococcaceae;D_5__Streptococcus	D_0__Bacteria;D_1__Firmicutes;D_2__Clostridia;D_3__Clostridiales;D_4__Clostridiaceae 1;D_5__Clostridium sensu stricto 1	D_0__Bacteria;D_1__Firmicutes;D_2__Clostridia;D_3__Clostridiales;D_4__Family XI;D_5__Finegoldia	D_0__Bacteria;D_1__Proteobacteria;D_2__Alphaproteobacteria;D_3__Rhodobacterales;D_4__Rhodobacteraceae;D_5__Rhodobacter	D_0__Bacteria;D_1__Proteobacteria;D_2__Alphaproteobacteria;D_3__Rhodobacterales;D_4__Rhodobacteraceae;__	D_0__Bacteria;D_1__Proteobacteria;D_2__Alphaproteobacteria;D_3__Rickettsiales;D_4__Rickettsiaceae;D_5__Rickettsia	D_0__Bacteria;D_1__Proteobacteria;D_2__Gammaproteobacteria;D_3__Betaproteobacteriales;D_4__Neisseriaceae;D_5__Neisseria	D_0__Bacteria;D_1__Proteobacteria;D_2__Gammaproteobacteria;D_3__Enterobacteriales;D_4__Enterobacteriaceae;D_5__Enterobacter	D_0__Bacteria;D_1__Proteobacteria;D_2__Gammaproteobacteria;D_3__Enterobacteriales;D_4__Enterobacteriaceae;D_5__Escherichia-Shigella	D_0__Bacteria;D_1__Proteobacteria;D_2__Gammaproteobacteria;D_3__Enterobacteriales;D_4__Enterobacteriaceae;D_5__Salmonella	D_0__Bacteria;D_1__Proteobacteria;D_2__Gammaproteobacteria;D_3__Pseudomonadales;D_4__Moraxellaceae;D_5__Acinetobacter	D_0__Bacteria;D_1__Proteobacteria;D_2__Gammaproteobacteria;D_3__Pseudomonadales;D_4__Pseudomonadaceae;D_5__Pseudomonas	Unassigned;__;__;__;__;__	even_stag	run	in_out	v_region
even_or_12_V2	86.0	380.0	0.0	100.0	1505.0	319.0	972.0	710.0	378.0	0.0	722.0	130.0	590.0	173.0	739.0	0.0	261.0	0.0	0.0	445.0	158.0	667.0	0.0	782.0	620.0	0.0	even	12.0	in	2.0
even_or_13_V2	586.0	1953.0	0.0	539.0	6507.0	1383.0	5221.0	3194.0	1841.0	0.0	3017.0	648.0	2180.0	861.0	3533.0	0.0	1204.0	0.0	0.0	2065.0	660.0	3120.0	0.0	3441.0	2936.0	0.0	even	13.0	in	2.0
even_or_19_V2	110.0	504.0	0.0	111.0	2953.0	622.0	1248.0	1717.0	558.0	0.0	1159.0	209.0	899.0	241.0	1082.0	0.0	359.0	0.0	0.0	690.0	193.0	940.0	0.0	1155.0	982.0	0.0	even	19.0	in	2.0
even_or_20_V2	225.0	668.0	0.0	215.0	3718.0	835.0	1985.0	1999.0	781.0	0.0	1538.0	297.0	1175.0	449.0	1615.0	0.0	645.0	0.0	0.0	934.0	250.0	1347.0	0.0	1507.0	1284.0	0.0	even	20.0	in	2.0
even_or_21_V2	63.0	387.0	0.0	54.0	3690.0	592.0	742.0	2099.0	520.0	0.0	991.0	188.0	878.0	214.0	958.0	0.0	207.0	0.0	0.0	628.0	178.0	824.0	0.0	1163.0	945.0	0.0	even	21.0	in	2.0
even_out_001_V2	0.0	0.0	0.0	27.0	48.0	0.0	44.0	227.0	217.0	18.0	4790.0	3.0	58.0	1598.0	649.0	0.0	1214.0	0.0	0.0	106.0	1198.0	5380.0	0.0	95.0	1539.0	2.0	even	22.0	out	2.0
even_out_006_V2	158.0	40.0	0.0	0.0	593.0	171.0	343.0	222.0	2410.0	0.0	145.0	1377.0	423.0	951.0	203.0	0.0	964.0	0.0	0.0	702.0	689.0	3095.0	0.0	2025.0	2785.0	0.0	even	26.0	out	2.0
even_out_007_V2	179.0	39.0	2.0	0.0	930.0	113.0	5177.0	381.0	3402.0	0.0	159.0	1650.0	458.0	896.0	242.0	0.0	1455.0	0.0	0.0	953.0	921.0	4362.0	0.0	2983.0	3639.0	0.0	even	26.0	out	2.0
even_out_008_V2	269.0	207.0	0.0	142.0	384.0	26.0	2741.0	148.0	3274.0	0.0	571.0	2260.0	175.0	147.0	195.0	3.0	1251.0	0.0	0.0	1073.0	663.0	3340.0	0.0	2848.0	2712.0	0.0	even	26.0	out	2.0
even_out_009_V2	84.0	189.0	0.0	121.0	676.0	142.0	2299.0	347.0	7663.0	0.0	805.0	2067.0	595.0	666.0	393.0	0.0	805.0	0.0	0.0	1360.0	769.0	3685.0	0.0	2750.0	2870.0	0.0	even	26.0	out	2.0
even_out_012_V2	79.0	0.0	0.0	110.0	635.0	0.0	597.0	563.0	535.0	412.0	1045.0	540.0	818.0	1142.0	768.0	0.0	298.0	0.0	0.0	753.0	103.0	538.0	0.0	848.0	743.0	0.0	even	27.0	out	2.0
even_out_013_V2	112.0	0.0	0.0	166.0	1012.0	0.0	999.0	925.0	679.0	554.0	1672.0	601.0	945.0	1208.0	752.0	0.0	399.0	0.0	0.0	942.0	137.0	731.0	0.0	1046.0	945.0	0.0	even	27.0	out	2.0
even_st_01_V2	162.0	715.0	0.0	156.0	3621.0	916.0	1910.0	1999.0	632.0	0.0	1485.0	241.0	854.0	307.0	1258.0	0.0	465.0	0.0	0.0	862.0	190.0	1055.0	0.0	1184.0	1118.0	0.0	even	1.0	in	2.0
even_st_02_V2	351.0	1177.0	0.0	365.0	7424.0	1612.0	3587.0	4496.0	1534.0	0.0	2946.0	552.0	2023.0	784.0	3065.0	0.0	1059.0	0.0	0.0	1957.0	462.0	2159.0	0.0	2781.0	2194.0	0.0	even	2.0	in	2.0
even_st_03_V2	328.0	1135.0	0.0	311.0	4725.0	1108.0	3148.0	2333.0	1183.0	0.0	2459.0	405.0	1524.0	559.0	1938.0	0.0	854.0	0.0	0.0	1369.0	386.0	1872.0	0.0	2157.0	1811.0	0.0	even	3.0	in	2.0
even_st_04_V2	570.0	2045.0	0.0	626.0	8463.0	2152.0	6030.0	5088.0	2085.0	0.0	4210.0	793.0	2440.0	1032.0	3827.0	0.0	1825.0	0.0	0.0	2378.0	676.0	3480.0	0.0	3905.0	3208.0	0.0	even	4.0	in	2.0
even_st_05_V2	455.0	1622.0	0.0	434.0	8361.0	1957.0	4627.0	4906.0	1735.0	0.0	3032.0	631.0	2202.0	802.0	3325.0	0.0	1103.0	0.0	0.0	2281.0	505.0	2698.0	0.0	3446.0	2930.0	0.0	even	5.0	in	2.0
even_st_06_V2	668.0	2302.0	0.0	695.0	10941.0	2618.0	6773.0	6143.0	2545.0	0.0	4417.0	1005.0	3318.0	1349.0	4914.0	0.0	1680.0	0.0	0.0	3153.0	834.0	4122.0	0.0	4890.0	3953.0	0.0	even	6.0	in	2.0
even_st_07_V2	529.0	1929.0	0.0	549.0	12346.0	2993.0	5437.0	6793.0	1786.0	0.0	3308.0	691.0	2687.0	942.0	3628.0	0.0	1295.0	0.0	0.0	2312.0	658.0	3302.0	0.0	3817.0	3186.0	0.0	even	7.0	in	2.0
even_st_08_V2	147.0	566.0	0.0	165.0	2745.0	662.0	1803.0	1510.0	573.0	0.0	1005.0	257.0	722.0	272.0	1104.0	0.0	426.0	0.0	0.0	739.0	202.0	1002.0	0.0	1153.0	953.0	0.0	even	8.0	in	2.0
even_st_09_V2	127.0	581.0	0.0	203.0	2446.0	556.0	1738.0	1303.0	577.0	0.0	1038.0	220.0	657.0	275.0	923.0	0.0	483.0	0.0	0.0	662.0	214.0	998.0	0.0	1105.0	857.0	0.0	even	9.0	in	2.0
stag_or_12_V2	0.0	0.0	0.0	4.0	19.0	2127.0	8.0	53.0	40.0	0.0	9911.0	0.0	9.0	129.0	79.0	0.0	397.0	0.0	0.0	6.0	127.0	621.0	0.0	12.0	122.0	0.0	stag	12.0	in	2.0
stag_or_13_V2	0.0	14.0	0.0	10.0	53.0	5551.0	29.0	176.0	134.0	0.0	26651.0	0.0	18.0	415.0	304.0	0.0	1375.0	0.0	0.0	21.0	348.0	1794.0	0.0	29.0	299.0	0.0	stag	13.0	in	2.0
stag_or_19_V2	0.0	2.0	0.0	6.0	28.0	3937.0	11.0	121.0	71.0	0.0	15387.0	0.0	22.0	267.0	139.0	0.0	577.0	0.0	0.0	19.0	155.0	829.0	0.0	21.0	165.0	0.0	stag	19.0	in	2.0
stag_or_20_V2	0.0	2.0	0.0	8.0	26.0	4255.0	17.0	117.0	80.0	0.0	19533.0	0.0	13.0	339.0	184.0	0.0	841.0	2.0	0.0	13.0	207.0	986.0	0.0	23.0	166.0	0.0	stag	20.0	in	2.0
stag_or_21_V2	0.0	0.0	0.0	2.0	31.0	3223.0	9.0	131.0	44.0	0.0	9842.0	0.0	14.0	179.0	134.0	0.0	220.0	0.0	0.0	10.0	120.0	631.0	0.0	22.0	136.0	0.0	stag	21.0	in	2.0
stag_out_002_V2	0.0	0.0	0.0	3.0	3.0	0.0	4.0	24.0	40.0	0.0	563.0	0.0	6.0	109.0	38.0	0.0	319.0	0.0	3.0	9.0	72.0	499.0	0.0	5.0	137.0	0.0	stag	23.0	out	2.0
stag_out_003_V2	373.0	0.0	0.0	554.0	3924.0	0.0	2358.0	3441.0	3249.0	1819.0	6472.0	2498.0	4727.0	3374.0	3506.0	0.0	530.0	0.0	0.0	2292.0	425.0	2249.0	0.0	2867.0	2171.0	0.0	stag	24.0	out	2.0
stag_out_004_V2	0.0	0.0	0.0	0.0	0.0	0.0	0.0	0.0	538.0	198.0	305.0	1028.0	2097.0	0.0	0.0	0.0	0.0	0.0	0.0	0.0	689.0	1405.0	2409.0	0.0	1511.0	0.0	stag	25.0	out	2.0
stag_out_005_V2	0.0	0.0	0.0	0.0	0.0	0.0	0.0	0.0	818.0	213.0	185.0	861.0	870.0	0.0	0.0	0.0	0.0	0.0	0.0	0.0	581.0	1184.0	1953.0	0.0	1274.0	0.0	stag	25.0	out	2.0
stag_out_010_V2	0.0	0.0	0.0	8.0	7.0	0.0	5.0	41.0	436.0	24.0	4845.0	0.0	48.0	3268.0	429.0	0.0	1851.0	0.0	0.0	38.0	616.0	3231.0	0.0	33.0	402.0	0.0	stag	27.0	out	2.0
stag_out_011_V2	0.0	0.0	0.0	7.0	6.0	0.0	12.0	51.0	371.0	29.0	4006.0	0.0	58.0	2104.0	353.0	0.0	1771.0	0.0	0.0	50.0	562.0	3034.0	0.0	53.0	426.0	0.0	stag	27.0	out	2.0
stag_st_01_V2	0.0	0.0	0.0	0.0	31.0	4051.0	20.0	101.0	63.0	0.0	14198.0	0.0	14.0	241.0	135.0	0.0	635.0	0.0	0.0	11.0	196.0	830.0	0.0	14.0	125.0	0.0	stag	1.0	in	2.0
stag_st_02_V2	0.0	5.0	0.0	16.0	50.0	7463.0	24.0	227.0	100.0	0.0	26760.0	0.0	23.0	520.0	275.0	0.0	1119.0	0.0	0.0	19.0	275.0	1441.0	0.0	42.0	227.0	0.0	stag	2.0	in	2.0
stag_st_03_V2	0.0	0.0	0.0	0.0	16.0	2235.0	12.0	64.0	49.0	0.0	11128.0	0.0	15.0	178.0	95.0	0.0	476.0	0.0	0.0	8.0	142.0	595.0	0.0	11.0	114.0	0.0	stag	3.0	in	2.0
stag_st_04_V2	4.0	7.0	0.0	17.0	84.0	10767.0	45.0	318.0	199.0	0.0	44388.0	0.0	31.0	770.0	414.0	0.0	2225.0	4.0	0.0	36.0	528.0	2638.0	0.0	59.0	439.0	0.0	stag	4.0	in	2.0
stag_st_05_V2	0.0	10.0	0.0	14.0	78.0	10110.0	27.0	270.0	166.0	0.0	36387.0	0.0	24.0	614.0	404.0	0.0	1557.0	3.0	0.0	50.0	383.0	1940.0	0.0	52.0	421.0	0.0	stag	5.0	in	2.0
stag_st_06_V2	0.0	8.0	0.0	10.0	95.0	12688.0	56.0	320.0	222.0	0.0	48592.0	0.0	46.0	900.0	545.0	0.0	2202.0	0.0	0.0	69.0	534.0	2745.0	0.0	57.0	527.0	0.0	stag	6.0	in	2.0
stag_st_07_V2	2.0	8.0	0.0	9.0	106.0	13792.0	35.0	420.0	170.0	0.0	34973.0	0.0	42.0	747.0	396.0	0.0	1826.0	0.0	0.0	49.0	563.0	2458.0	0.0	51.0	420.0	0.0	stag	7.0	in	2.0
stag_st_08_V2	0.0	6.0	0.0	8.0	67.0	6841.0	36.0	210.0	136.0	0.0	24458.0	0.0	20.0	423.0	251.0	0.0	1270.0	0.0	0.0	25.0	347.0	1684.0	0.0	33.0	275.0	0.0	stag	8.0	in	2.0
stag_st_09_V2	0.0	2.0	0.0	0.0	15.0	2556.0	9.0	74.0	33.0	0.0	10567.0	0.0	6.0	182.0	100.0	0.0	534.0	0.0	0.0	8.0	172.0	740.0	0.0	13.0	122.0	0.0	stag	9.0	in	2.0
