# Supplementary material for: Multi-amplicon microbiome data analysis pipelines for mixed orientation sequences using QIIME2: Assessing reference database, variable region and pre-processing bias in classification of mock bacterial community samples
Source: PLoS One. 2023 Jan 13;18(1):e0280293. doi: 10.1371/journal.pone.0280293 (PMC9838852; doi:10.1371/journal.pone.0280293)
Supplement: S5 Appendix — (CSV) [file pone.0280293.s022.csv]

index	k__Bacteria;__;__;__;__;__	k__Bacteria;p__Actinobacteria;c__Actinobacteria;o__Actinomycetales;f__Actinomycetaceae;g__Actinomyces	k__Bacteria;p__Actinobacteria;c__Actinobacteria;o__Actinomycetales;f__Propionibacteriaceae;g__Propionibacterium	k__Bacteria;p__Actinobacteria;c__Actinobacteria;o__Bifidobacteriales;f__Bifidobacteriaceae;g__Bifidobacterium	k__Bacteria;p__Bacteroidetes;c__Bacteroidia;o__Bacteroidales;f__Bacteroidaceae;g__Bacteroides	k__Bacteria;p__Bacteroidetes;c__Bacteroidia;o__Bacteroidales;f__Porphyromonadaceae;g__Porphyromonas	k__Bacteria;p__Bacteroidetes;c__Bacteroidia;o__Bacteroidales;f__Prevotellaceae;g__Prevotella	k__Bacteria;p__Bacteroidetes;c__Bacteroidia;o__Bacteroidales;f__Rikenellaceae;g__	k__Bacteria;p__Bacteroidetes;c__Bacteroidia;o__Bacteroidales;f__S24-7;g__	k__Bacteria;p__Firmicutes;__;__;__;__	k__Bacteria;p__Firmicutes;c__Bacilli;o__Bacillales;__;__	k__Bacteria;p__Firmicutes;c__Bacilli;o__Bacillales;f__Bacillaceae;__	k__Bacteria;p__Firmicutes;c__Bacilli;o__Bacillales;f__Bacillaceae;g__Bacillus	k__Bacteria;p__Firmicutes;c__Bacilli;o__Bacillales;f__Listeriaceae;g__Listeria	k__Bacteria;p__Firmicutes;c__Bacilli;o__Bacillales;f__Staphylococcaceae;g__Staphylococcus	k__Bacteria;p__Firmicutes;c__Bacilli;o__Lactobacillales;f__Enterococcaceae;g__Enterococcus	k__Bacteria;p__Firmicutes;c__Bacilli;o__Lactobacillales;f__Lactobacillaceae;g__Lactobacillus	k__Bacteria;p__Firmicutes;c__Bacilli;o__Lactobacillales;f__Streptococcaceae;g__Lactococcus	k__Bacteria;p__Firmicutes;c__Bacilli;o__Lactobacillales;f__Streptococcaceae;g__Streptococcus	k__Bacteria;p__Firmicutes;c__Clostridia;o__Clostridiales;__;__	k__Bacteria;p__Firmicutes;c__Clostridia;o__Clostridiales;f__Clostridiaceae;g__Clostridium	k__Bacteria;p__Firmicutes;c__Clostridia;o__Clostridiales;f__[Tissierellaceae];g__Finegoldia	k__Bacteria;p__Proteobacteria;c__Alphaproteobacteria;o__Rhodobacterales;f__Rhodobacteraceae;g__Rhodobacter	k__Bacteria;p__Proteobacteria;c__Alphaproteobacteria;o__Rickettsiales;f__Rickettsiaceae;g__Rickettsia	k__Bacteria;p__Proteobacteria;c__Betaproteobacteria;o__Neisseriales;f__Neisseriaceae;g__Neisseria	k__Bacteria;p__Proteobacteria;c__Epsilonproteobacteria;o__Campylobacterales;f__Helicobacteraceae;g__Helicobacter	k__Bacteria;p__Proteobacteria;c__Gammaproteobacteria;__;__;__	k__Bacteria;p__Proteobacteria;c__Gammaproteobacteria;o__Enterobacteriales;f__Enterobacteriaceae;__	k__Bacteria;p__Proteobacteria;c__Gammaproteobacteria;o__Enterobacteriales;f__Enterobacteriaceae;g__	k__Bacteria;p__Proteobacteria;c__Gammaproteobacteria;o__Pseudomonadales;f__Moraxellaceae;g__Acinetobacter	k__Bacteria;p__Proteobacteria;c__Gammaproteobacteria;o__Pseudomonadales;f__Pseudomonadaceae;g__Pseudomonas	k__Bacteria;p__Proteobacteria;c__Gammaproteobacteria;o__Xanthomonadales;f__Xanthomonadaceae;__	even_stag	run	in_out	v_region
even_or_12_V3	0.0	41.0	27.0	50.0	8622.0	3084.0	0.0	0.0	0.0	0.0	0.0	0.0	5841.0	0.0	7110.0	2374.0	5744.0	0.0	8205.0	0.0	6842.0	0.0	1707.0	0.0	2542.0	1685.0	0.0	0.0	3343.0	4668.0	3092.0	0.0	even	12.0	in	3.0
even_or_13_V3	0.0	176.0	155.0	198.0	40978.0	13836.0	0.0	0.0	0.0	0.0	0.0	0.0	26919.0	0.0	32881.0	10200.0	27402.0	0.0	38144.0	0.0	34018.0	0.0	9168.0	0.0	12446.0	7672.0	7.0	0.0	14948.0	20661.0	14984.0	0.0	even	13.0	in	3.0
even_or_19_V3	0.0	53.0	43.0	65.0	18505.0	6264.0	0.0	0.0	0.0	0.0	0.0	17.0	10870.0	0.0	13815.0	4906.0	11824.0	0.0	16235.0	0.0	14023.0	0.0	3885.0	0.0	5091.0	3608.0	0.0	0.0	6836.0	7908.0	6846.0	0.0	even	19.0	in	3.0
even_or_20_V3	6.0	54.0	52.0	86.0	19555.0	6763.0	0.0	0.0	0.0	0.0	0.0	0.0	12130.0	0.0	15006.0	4953.0	12522.0	0.0	16592.0	0.0	13883.0	0.0	4142.0	0.0	5690.0	3790.0	0.0	0.0	8918.0	9238.0	7509.0	0.0	even	20.0	in	3.0
even_or_21_V3	0.0	38.0	51.0	54.0	16398.0	5665.0	0.0	0.0	0.0	17.0	0.0	0.0	9480.0	0.0	11378.0	4035.0	10741.0	0.0	13952.0	7.0	11373.0	0.0	3690.0	0.0	3863.0	3073.0	0.0	0.0	4103.0	6908.0	5867.0	0.0	even	21.0	in	3.0
even_out_006_V3	0.0	62.0	0.0	10.0	3289.0	1940.0	0.0	0.0	0.0	0.0	0.0	0.0	16297.0	0.0	1162.0	6791.0	2003.0	0.0	15733.0	0.0	1461.0	0.0	7470.0	0.0	2468.0	915.0	0.0	0.0	12586.0	8555.0	10703.0	0.0	even	26.0	out	3.0
even_out_007_V3	0.0	48.0	0.0	12.0	3057.0	2122.0	0.0	0.0	0.0	0.0	0.0	0.0	15266.0	0.0	858.0	5792.0	1709.0	0.0	14294.0	0.0	1467.0	4.0	5644.0	0.0	2405.0	1056.0	0.0	0.0	11842.0	8238.0	9116.0	0.0	even	26.0	out	3.0
even_out_008_V3	0.0	42.0	43.0	11.0	1246.0	1389.0	0.0	0.0	0.0	0.0	0.0	0.0	16158.0	0.0	5618.0	7965.0	902.0	0.0	22379.0	0.0	1512.0	0.0	5419.0	0.0	2953.0	576.0	0.0	0.0	9067.0	8940.0	6960.0	0.0	even	26.0	out	3.0
even_out_009_V3	0.0	13.0	26.0	18.0	1954.0	1185.0	0.0	0.0	0.0	0.0	0.0	0.0	26940.0	0.0	3293.0	5734.0	1623.0	0.0	10391.0	0.0	1320.0	2.0	3085.0	0.0	3056.0	930.0	0.0	0.0	8763.0	6747.0	6267.0	0.0	even	26.0	out	3.0
even_out_012_V3	0.0	94.0	99.0	0.0	3437.0	0.0	0.0	0.0	0.0	0.0	0.0	0.0	3186.0	3022.0	6608.0	2647.0	3042.0	0.0	8627.0	0.0	3549.0	0.0	1683.0	0.0	2032.0	3758.0	0.0	0.0	1867.0	3333.0	2539.0	0.0	even	27.0	out	3.0
even_out_013_V3	0.0	106.0	114.0	0.0	4149.0	0.0	0.0	0.0	0.0	0.0	0.0	0.0	3295.0	3451.0	6845.0	2501.0	3273.0	0.0	8886.0	0.0	3482.0	0.0	1783.0	0.0	2334.0	3938.0	0.0	0.0	2277.0	3229.0	3024.0	0.0	even	27.0	out	3.0
even_st_01_V3	0.0	75.0	48.0	72.0	14664.0	5053.0	0.0	0.0	0.0	0.0	0.0	0.0	10718.0	0.0	12269.0	4103.0	9321.0	0.0	14296.0	0.0	13277.0	0.0	3994.0	0.0	4778.0	2611.0	0.0	0.0	7749.0	7843.0	5423.0	0.0	even	1.0	in	3.0
even_st_02_V3	0.0	124.0	87.0	156.0	33143.0	10505.0	0.0	0.0	0.0	0.0	0.0	0.0	19950.0	0.0	24346.0	8300.0	21033.0	0.0	30311.0	0.0	23185.0	0.0	6649.0	0.0	10266.0	5168.0	0.0	0.0	14209.0	13751.0	12451.0	0.0	even	2.0	in	3.0
even_st_03_V3	0.0	85.0	80.0	115.0	24775.0	8581.0	0.0	0.0	0.0	0.0	0.0	0.0	16668.0	0.0	19651.0	6683.0	16706.0	0.0	24186.0	0.0	18786.0	0.0	5262.0	0.0	7714.0	4374.0	0.0	0.0	12041.0	9616.0	9192.0	0.0	even	3.0	in	3.0
even_st_04_V3	0.0	147.0	168.0	286.0	49716.0	16464.0	0.0	0.0	0.0	0.0	0.0	0.0	30979.0	0.0	36573.0	12447.0	30324.0	0.0	44193.0	0.0	36977.0	0.0	10599.0	0.0	14101.0	8057.0	0.0	0.0	21660.0	21709.0	17231.0	0.0	even	4.0	in	3.0
even_st_05_V3	0.0	158.0	122.0	176.0	40094.0	13200.0	0.0	0.0	0.0	0.0	0.0	0.0	25365.0	0.0	30611.0	10223.0	25698.0	0.0	37544.0	0.0	30691.0	0.0	8580.0	0.0	12541.0	6599.0	0.0	0.0	15583.0	18132.0	14863.0	0.0	even	5.0	in	3.0
even_st_06_V3	0.0	220.0	173.0	245.0	56463.0	18605.0	0.0	0.0	0.0	0.0	0.0	0.0	36064.0	0.0	44911.0	14712.0	37783.0	0.0	52596.0	0.0	41954.0	0.0	11775.0	0.0	18481.0	9215.0	0.0	0.0	22841.0	26433.0	22673.0	0.0	even	6.0	in	3.0
even_st_07_V3	0.0	173.0	167.0	206.0	48004.0	16106.0	0.0	0.0	0.0	0.0	0.0	0.0	30781.0	0.0	37409.0	11874.0	32058.0	0.0	45078.0	0.0	34562.0	0.0	9503.0	0.0	13976.0	8209.0	0.0	0.0	15563.0	20655.0	17532.0	0.0	even	7.0	in	3.0
even_st_08_V3	0.0	36.0	33.0	79.0	11469.0	3821.0	0.0	0.0	0.0	0.0	0.0	0.0	8136.0	0.0	9671.0	3133.0	7722.0	0.0	11686.0	0.0	9575.0	0.0	2686.0	0.0	4046.0	2030.0	0.0	0.0	4828.0	5835.0	4572.0	0.0	even	8.0	in	3.0
even_st_09_V3	0.0	32.0	50.0	75.0	11134.0	3829.0	0.0	0.0	0.0	0.0	0.0	0.0	7926.0	0.0	9210.0	3106.0	7650.0	0.0	11613.0	0.0	9612.0	0.0	2709.0	0.0	3690.0	2037.0	0.0	0.0	5083.0	5128.0	4149.0	0.0	even	9.0	in	3.0
stag_or_12_V3	0.0	0.0	2.0	0.0	38.0	14831.0	0.0	0.0	0.0	0.0	0.0	0.0	2639.0	0.0	20720.0	6.0	362.0	0.0	18326.0	0.0	4001.0	0.0	10212.0	0.0	107.0	78.0	0.0	0.0	12758.0	261.0	1483.0	0.0	stag	12.0	in	3.0
stag_or_13_V3	0.0	0.0	5.0	0.0	119.0	41760.0	0.0	0.0	0.0	0.0	0.0	0.0	7549.0	0.0	60486.0	41.0	1011.0	0.0	53193.0	0.0	11985.0	0.0	31674.0	0.0	380.0	304.0	0.0	0.0	36288.0	727.0	4786.0	0.0	stag	13.0	in	3.0
stag_or_19_V3	0.0	0.0	4.0	0.0	94.0	30354.0	2.0	0.0	0.0	0.0	0.0	0.0	4927.0	0.0	41181.0	39.0	756.0	0.0	36454.0	0.0	8100.0	0.0	21490.0	0.0	223.0	222.0	0.0	0.0	24764.0	400.0	3398.0	0.0	stag	19.0	in	3.0
stag_or_20_V3	0.0	2.0	2.0	0.0	86.0	28013.0	0.0	0.0	0.0	0.0	0.0	0.0	4789.0	0.0	37773.0	23.0	603.0	0.0	31264.0	0.0	7011.0	0.0	19026.0	0.0	249.0	186.0	0.0	0.0	28495.0	416.0	3155.0	0.0	stag	20.0	in	3.0
stag_or_21_V3	0.0	0.0	0.0	0.0	67.0	21286.0	0.0	0.0	0.0	0.0	0.0	0.0	3590.0	0.0	29284.0	24.0	572.0	0.0	25471.0	0.0	4880.0	0.0	13605.0	0.0	166.0	182.0	0.0	0.0	9093.0	301.0	2380.0	0.0	stag	21.0	in	3.0
stag_out_002_V3	0.0	0.0	0.0	0.0	0.0	0.0	0.0	0.0	0.0	0.0	0.0	0.0	260.0	22.0	3114.0	0.0	29.0	0.0	3922.0	0.0	258.0	0.0	1885.0	19.0	30.0	64.0	0.0	0.0	3176.0	27.0	403.0	0.0	stag	23.0	out	3.0
stag_out_003_V3	0.0	58.0	49.0	0.0	5241.0	0.0	0.0	0.0	0.0	0.0	0.0	0.0	4224.0	4218.0	10724.0	4035.0	2755.0	0.0	13260.0	0.0	4672.0	0.0	1940.0	0.0	3199.0	4299.0	0.0	0.0	3173.0	3756.0	4060.0	14.0	stag	24.0	out	3.0
stag_out_004_V3	0.0	0.0	0.0	0.0	0.0	0.0	0.0	3.0	5.0	0.0	0.0	0.0	4022.0	1438.0	3721.0	6995.0	3203.0	0.0	0.0	0.0	0.0	0.0	0.0	0.0	0.0	0.0	0.0	4644.0	5353.0	0.0	4358.0	0.0	stag	25.0	out	3.0
stag_out_005_V3	0.0	0.0	0.0	0.0	0.0	0.0	0.0	0.0	0.0	0.0	12.0	0.0	6135.0	1830.0	3080.0	5279.0	509.0	17.0	0.0	0.0	0.0	0.0	0.0	0.0	0.0	0.0	0.0	3900.0	4394.0	0.0	3069.0	0.0	stag	25.0	out	3.0
stag_out_010_V3	0.0	0.0	10.0	0.0	14.0	0.0	0.0	0.0	0.0	0.0	0.0	0.0	1889.0	139.0	20739.0	12.0	173.0	0.0	20989.0	0.0	1555.0	0.0	8971.0	0.0	121.0	218.0	0.0	0.0	10842.0	180.0	1418.0	0.0	stag	27.0	out	3.0
stag_out_011_V3	0.0	0.0	5.0	0.0	16.0	0.0	0.0	0.0	0.0	0.0	0.0	0.0	1117.0	80.0	12896.0	9.0	95.0	0.0	13625.0	0.0	960.0	0.0	5844.0	0.0	63.0	144.0	0.0	0.0	7203.0	125.0	1040.0	0.0	stag	27.0	out	3.0
stag_st_01_V3	0.0	0.0	0.0	0.0	41.0	18109.0	0.0	0.0	0.0	0.0	0.0	0.0	3734.0	0.0	27223.0	10.0	436.0	0.0	24861.0	0.0	5668.0	0.0	14383.0	0.0	175.0	106.0	0.0	0.0	21559.0	314.0	2002.0	0.0	stag	1.0	in	3.0
stag_st_02_V3	0.0	0.0	5.0	0.0	88.0	34073.0	0.0	0.0	0.0	0.0	0.0	0.0	6063.0	0.0	48877.0	25.0	846.0	0.0	45583.0	0.0	9084.0	0.0	22909.0	0.0	333.0	250.0	0.0	0.0	37057.0	608.0	4178.0	0.0	stag	2.0	in	3.0
stag_st_03_V3	0.0	0.0	0.0	0.0	71.0	14928.0	0.0	0.0	0.0	0.0	0.0	0.0	2758.0	0.0	20769.0	7.0	320.0	0.0	19300.0	0.0	3971.0	0.0	10684.0	0.0	144.0	105.0	0.0	0.0	16349.0	222.0	1727.0	0.0	stag	3.0	in	3.0
stag_st_04_V3	5.0	0.0	11.0	0.0	194.0	63301.0	0.0	0.0	0.0	0.0	0.0	0.0	10831.0	0.0	84216.0	31.0	1469.0	0.0	78304.0	0.0	16208.0	0.0	41545.0	0.0	526.0	405.0	0.0	0.0	64719.0	1000.0	6649.0	0.0	stag	4.0	in	3.0
stag_st_05_V3	0.0	0.0	0.0	3.0	151.0	51150.0	0.0	0.0	0.0	0.0	0.0	0.0	9341.0	0.0	71658.0	33.0	1282.0	0.0	67257.0	0.0	14276.0	0.0	35329.0	0.0	464.0	354.0	0.0	0.0	49228.0	857.0	5663.0	0.0	stag	5.0	in	3.0
stag_st_06_V3	0.0	0.0	9.0	0.0	222.0	66142.0	0.0	0.0	0.0	0.0	0.0	0.0	12236.0	0.0	97583.0	56.0	1747.0	0.0	90695.0	0.0	18600.0	0.0	47419.0	0.0	666.0	450.0	0.0	0.0	68785.0	1195.0	8237.0	0.0	stag	6.0	in	3.0
stag_st_07_V3	0.0	0.0	5.0	0.0	177.0	62285.0	0.0	0.0	0.0	0.0	0.0	0.0	11094.0	0.0	88314.0	63.0	1511.0	0.0	83002.0	0.0	16270.0	0.0	41089.0	0.0	579.0	412.0	0.0	0.0	50615.0	960.0	7024.0	0.0	stag	7.0	in	3.0
stag_st_08_V3	0.0	0.0	7.0	0.0	90.0	31521.0	0.0	0.0	0.0	0.0	0.0	0.0	6376.0	0.0	48574.0	16.0	856.0	0.0	45770.0	0.0	9930.0	0.0	24371.0	0.0	367.0	213.0	0.0	0.0	32876.0	606.0	3957.0	0.0	stag	8.0	in	3.0
stag_st_09_V3	0.0	0.0	0.0	0.0	33.0	13863.0	0.0	0.0	0.0	0.0	0.0	0.0	2600.0	0.0	20204.0	10.0	361.0	0.0	19411.0	0.0	4086.0	0.0	10538.0	0.0	121.0	84.0	0.0	0.0	14570.0	227.0	1554.0	0.0	stag	9.0	in	3.0
