# Supplementary material for: Multi-amplicon microbiome data analysis pipelines for mixed orientation sequences using QIIME2: Assessing reference database, variable region and pre-processing bias in classification of mock bacterial community samples
Source: PLoS One. 2023 Jan 13;18(1):e0280293. doi: 10.1371/journal.pone.0280293 (PMC9838852; doi:10.1371/journal.pone.0280293)
Supplement: S6 Appendix — (CSV) [file pone.0280293.s023.csv]

index	Bacteria;Actinobacteria;Actinobacteria;Actinobacteridae;Actinomycetales;Actinomycineae	Bacteria;Actinobacteria;Actinobacteria;Actinobacteridae;Actinomycetales;Propionibacterineae	Bacteria;Actinobacteria;Actinobacteria;Actinobacteridae;Bifidobacteriales;Bifidobacteriaceae	Bacteria;Bacteroidetes;Bacteroidia;Bacteroidales;Bacteroidaceae;Bacteroides	Bacteria;Bacteroidetes;Bacteroidia;Bacteroidales;Porphyromonadaceae;"unclassified_""Porphyromonadaceae"""	Bacteria;Bacteroidetes;Bacteroidia;Bacteroidales;Porphyromonadaceae;Porphyromonas	Bacteria;Bacteroidetes;Bacteroidia;Bacteroidales;Prevotellaceae;Prevotella	Bacteria;Bacteroidetes;Bacteroidia;Bacteroidales;Rikenellaceae;Alistipes	Bacteria;Firmicutes;Bacilli;Bacillales;Bacillaceae 1;Bacillus	Bacteria;Firmicutes;Bacilli;Bacillales;Bacillaceae 1;__	Bacteria;Firmicutes;Bacilli;Bacillales;Listeriaceae;Listeria	Bacteria;Firmicutes;Bacilli;Bacillales;Staphylococcaceae;Staphylococcus	Bacteria;Firmicutes;Bacilli;Bacillales;__;__	Bacteria;Firmicutes;Bacilli;Lactobacillales;Enterococcaceae;Enterococcus	Bacteria;Firmicutes;Bacilli;Lactobacillales;Lactobacillaceae;Lactobacillus	Bacteria;Firmicutes;Bacilli;Lactobacillales;Streptococcaceae;Streptococcus	Bacteria;Firmicutes;Bacilli;Lactobacillales;Streptococcaceae;__	Bacteria;Firmicutes;Bacilli;Lactobacillales;__;__	Bacteria;Firmicutes;Bacilli;__;__;__	Bacteria;Firmicutes;Clostridia;Clostridiales;Clostridiaceae 1;Clostridium sensu stricto	Bacteria;Firmicutes;Clostridia;Clostridiales;Clostridiaceae 1;__	Bacteria;Firmicutes;Clostridia;Clostridiales;Clostridiales_Incertae Sedis XI;Finegoldia	Bacteria;Firmicutes;__;__;__;__	Bacteria;Proteobacteria;Alphaproteobacteria;Rhodobacterales;Rhodobacteraceae;Rhodobacter	Bacteria;Proteobacteria;Alphaproteobacteria;Rickettsiales;Rickettsiaceae;Rickettsia	Bacteria;Proteobacteria;Betaproteobacteria;Neisseriales;Neisseriaceae;Neisseria	Bacteria;Proteobacteria;Epsilonproteobacteria;Campylobacterales;Helicobacteraceae;Helicobacter	Bacteria;Proteobacteria;Gammaproteobacteria;Enterobacteriales;Enterobacteriaceae;Enterobacter	Bacteria;Proteobacteria;Gammaproteobacteria;Enterobacteriales;Enterobacteriaceae;Escherichia/Shigella	Bacteria;Proteobacteria;Gammaproteobacteria;Pseudomonadales;Moraxellaceae;Acinetobacter	Bacteria;Proteobacteria;Gammaproteobacteria;Pseudomonadales;Pseudomonadaceae;Pseudomonas	Bacteria;Proteobacteria;Gammaproteobacteria;Xanthomonadales;Xanthomonadaceae;Pseudoxanthomonas	Bacteria;__;__;__;__;__	even_stag	run	in_out	v_region
even_or_12_V3	41.0	27.0	50.0	8622.0	0.0	3084.0	0.0	0.0	5841.0	0.0	0.0	7110.0	0.0	2374.0	5744.0	8205.0	0.0	0.0	0.0	6842.0	0.0	0.0	0.0	1707.0	0.0	2542.0	1685.0	0.0	3343.0	4668.0	3092.0	0.0	0.0	even	12.0	in	3.0
even_or_13_V3	176.0	155.0	198.0	40978.0	0.0	13836.0	0.0	0.0	26919.0	0.0	0.0	32881.0	7.0	10200.0	27402.0	38144.0	0.0	0.0	0.0	33996.0	22.0	0.0	0.0	9168.0	0.0	12446.0	7672.0	0.0	14948.0	20661.0	14984.0	0.0	0.0	even	13.0	in	3.0
even_or_19_V3	53.0	43.0	65.0	18505.0	0.0	6264.0	0.0	0.0	10870.0	17.0	0.0	13815.0	0.0	4906.0	11824.0	16235.0	0.0	0.0	0.0	14023.0	0.0	0.0	0.0	3885.0	0.0	5091.0	3608.0	0.0	6836.0	7908.0	6846.0	0.0	0.0	even	19.0	in	3.0
even_or_20_V3	54.0	52.0	86.0	19555.0	0.0	6763.0	0.0	0.0	12130.0	0.0	0.0	15006.0	6.0	4953.0	12522.0	16592.0	0.0	0.0	0.0	13883.0	0.0	0.0	0.0	4142.0	0.0	5690.0	3790.0	0.0	8918.0	9238.0	7509.0	0.0	0.0	even	20.0	in	3.0
even_or_21_V3	38.0	51.0	54.0	16398.0	0.0	5665.0	0.0	0.0	9480.0	0.0	0.0	11378.0	0.0	4035.0	10724.0	13952.0	0.0	0.0	17.0	11380.0	0.0	0.0	17.0	3690.0	0.0	3863.0	3073.0	0.0	4103.0	6908.0	5867.0	0.0	0.0	even	21.0	in	3.0
even_out_006_V3	62.0	0.0	10.0	3289.0	0.0	1940.0	0.0	0.0	16297.0	0.0	0.0	1162.0	0.0	6791.0	2003.0	15733.0	0.0	0.0	0.0	1461.0	0.0	0.0	0.0	7470.0	0.0	2468.0	915.0	0.0	12586.0	8555.0	10703.0	0.0	0.0	even	26.0	out	3.0
even_out_007_V3	48.0	0.0	12.0	3057.0	0.0	2122.0	0.0	0.0	15266.0	0.0	0.0	858.0	0.0	5792.0	1709.0	14294.0	0.0	0.0	0.0	1467.0	0.0	4.0	0.0	5644.0	0.0	2405.0	1056.0	0.0	11842.0	8238.0	9116.0	0.0	0.0	even	26.0	out	3.0
even_out_008_V3	42.0	43.0	11.0	1246.0	0.0	1389.0	0.0	0.0	16158.0	0.0	0.0	5618.0	0.0	7965.0	902.0	22379.0	0.0	0.0	0.0	1512.0	0.0	0.0	0.0	5419.0	0.0	2953.0	576.0	0.0	9067.0	8940.0	6960.0	0.0	0.0	even	26.0	out	3.0
even_out_009_V3	13.0	26.0	18.0	1954.0	0.0	1185.0	0.0	0.0	26940.0	0.0	0.0	3293.0	0.0	5734.0	1623.0	10391.0	0.0	0.0	0.0	1320.0	0.0	2.0	0.0	3085.0	0.0	3056.0	930.0	0.0	8763.0	6747.0	6267.0	0.0	0.0	even	26.0	out	3.0
even_out_012_V3	94.0	99.0	0.0	3437.0	0.0	0.0	0.0	0.0	3186.0	0.0	3022.0	6608.0	0.0	2647.0	3042.0	8627.0	0.0	0.0	0.0	3549.0	0.0	0.0	0.0	1683.0	0.0	2032.0	3758.0	0.0	1867.0	3333.0	2539.0	0.0	0.0	even	27.0	out	3.0
even_out_013_V3	106.0	114.0	0.0	4149.0	0.0	0.0	0.0	0.0	3295.0	0.0	3451.0	6845.0	0.0	2501.0	3273.0	8886.0	0.0	0.0	0.0	3482.0	0.0	0.0	0.0	1783.0	0.0	2334.0	3938.0	0.0	2277.0	3229.0	3024.0	0.0	0.0	even	27.0	out	3.0
even_st_01_V3	75.0	48.0	72.0	14664.0	0.0	5053.0	0.0	0.0	10718.0	0.0	0.0	12269.0	0.0	4103.0	9321.0	14296.0	0.0	0.0	0.0	13277.0	0.0	0.0	0.0	3994.0	0.0	4778.0	2611.0	0.0	7749.0	7843.0	5423.0	0.0	0.0	even	1.0	in	3.0
even_st_02_V3	124.0	87.0	156.0	33143.0	0.0	10505.0	0.0	0.0	19950.0	0.0	0.0	24346.0	0.0	8300.0	21033.0	30311.0	0.0	0.0	0.0	23185.0	0.0	0.0	0.0	6649.0	0.0	10266.0	5168.0	0.0	14209.0	13751.0	12451.0	0.0	0.0	even	2.0	in	3.0
even_st_03_V3	85.0	80.0	115.0	24775.0	0.0	8581.0	0.0	0.0	16668.0	0.0	0.0	19651.0	0.0	6683.0	16706.0	24186.0	0.0	0.0	0.0	18786.0	0.0	0.0	0.0	5262.0	0.0	7714.0	4374.0	0.0	12041.0	9616.0	9192.0	0.0	0.0	even	3.0	in	3.0
even_st_04_V3	147.0	168.0	286.0	49716.0	0.0	16464.0	0.0	0.0	30979.0	0.0	0.0	36573.0	0.0	12447.0	30324.0	44193.0	0.0	0.0	0.0	36953.0	24.0	0.0	0.0	10599.0	0.0	14101.0	8057.0	0.0	21660.0	21709.0	17231.0	0.0	0.0	even	4.0	in	3.0
even_st_05_V3	158.0	122.0	176.0	40094.0	0.0	13200.0	0.0	0.0	25365.0	0.0	0.0	30611.0	0.0	10223.0	25698.0	37544.0	0.0	0.0	0.0	30691.0	0.0	0.0	0.0	8580.0	0.0	12541.0	6599.0	0.0	15583.0	18132.0	14863.0	0.0	0.0	even	5.0	in	3.0
even_st_06_V3	220.0	173.0	245.0	56463.0	0.0	18605.0	0.0	0.0	36064.0	0.0	0.0	44911.0	0.0	14712.0	37783.0	52596.0	0.0	0.0	0.0	41931.0	23.0	0.0	0.0	11775.0	0.0	18481.0	9215.0	0.0	22841.0	26433.0	22673.0	0.0	0.0	even	6.0	in	3.0
even_st_07_V3	173.0	167.0	206.0	48004.0	0.0	16106.0	0.0	0.0	30781.0	0.0	0.0	37409.0	0.0	11874.0	32058.0	45078.0	0.0	0.0	0.0	34539.0	23.0	0.0	0.0	9503.0	0.0	13976.0	8209.0	0.0	15563.0	20655.0	17532.0	0.0	0.0	even	7.0	in	3.0
even_st_08_V3	36.0	33.0	79.0	11469.0	0.0	3821.0	0.0	0.0	8136.0	0.0	0.0	9671.0	0.0	3133.0	7722.0	11686.0	0.0	0.0	0.0	9575.0	0.0	0.0	0.0	2686.0	0.0	4046.0	2030.0	0.0	4828.0	5835.0	4572.0	0.0	0.0	even	8.0	in	3.0
even_st_09_V3	32.0	50.0	75.0	11134.0	0.0	3829.0	0.0	0.0	7926.0	0.0	0.0	9210.0	0.0	3106.0	7650.0	11613.0	0.0	0.0	0.0	9612.0	0.0	0.0	0.0	2709.0	0.0	3690.0	2037.0	0.0	5083.0	5128.0	4149.0	0.0	0.0	even	9.0	in	3.0
stag_or_12_V3	0.0	2.0	0.0	38.0	0.0	14831.0	0.0	0.0	2639.0	0.0	0.0	20720.0	0.0	6.0	362.0	18326.0	0.0	0.0	0.0	4001.0	0.0	0.0	0.0	10212.0	0.0	107.0	78.0	0.0	12758.0	261.0	1483.0	0.0	0.0	stag	12.0	in	3.0
stag_or_13_V3	0.0	5.0	0.0	119.0	0.0	41763.0	0.0	0.0	7549.0	0.0	0.0	60486.0	0.0	41.0	1011.0	53193.0	0.0	0.0	0.0	11985.0	0.0	0.0	0.0	31674.0	0.0	380.0	301.0	0.0	36288.0	727.0	4786.0	0.0	0.0	stag	13.0	in	3.0
stag_or_19_V3	0.0	4.0	0.0	94.0	0.0	30354.0	2.0	0.0	4927.0	0.0	0.0	41181.0	0.0	39.0	756.0	36454.0	0.0	0.0	0.0	8100.0	0.0	0.0	0.0	21490.0	0.0	223.0	222.0	0.0	24764.0	400.0	3398.0	0.0	0.0	stag	19.0	in	3.0
stag_or_20_V3	2.0	2.0	0.0	86.0	0.0	28013.0	0.0	0.0	4789.0	0.0	0.0	37773.0	0.0	23.0	603.0	31264.0	0.0	0.0	0.0	7011.0	0.0	0.0	0.0	19026.0	0.0	249.0	186.0	0.0	28495.0	416.0	3155.0	0.0	0.0	stag	20.0	in	3.0
stag_or_21_V3	0.0	0.0	0.0	67.0	0.0	21286.0	0.0	0.0	3590.0	0.0	0.0	29239.0	45.0	24.0	572.0	25471.0	0.0	0.0	0.0	4880.0	0.0	0.0	0.0	13605.0	0.0	166.0	182.0	0.0	9093.0	301.0	2380.0	0.0	0.0	stag	21.0	in	3.0
stag_out_002_V3	0.0	0.0	0.0	0.0	0.0	0.0	0.0	0.0	260.0	0.0	22.0	3114.0	0.0	0.0	29.0	3922.0	0.0	0.0	0.0	258.0	0.0	0.0	0.0	1885.0	19.0	30.0	64.0	0.0	3176.0	27.0	403.0	0.0	0.0	stag	23.0	out	3.0
stag_out_003_V3	58.0	49.0	0.0	5241.0	0.0	0.0	0.0	0.0	4224.0	0.0	4218.0	10724.0	0.0	4035.0	2755.0	13260.0	0.0	0.0	0.0	4672.0	0.0	0.0	0.0	1940.0	0.0	3199.0	4299.0	0.0	3173.0	3756.0	4060.0	14.0	0.0	stag	24.0	out	3.0
stag_out_004_V3	0.0	0.0	0.0	0.0	5.0	0.0	0.0	3.0	27.0	0.0	1438.0	3721.0	3995.0	6995.0	4.0	0.0	0.0	3199.0	0.0	0.0	0.0	0.0	0.0	0.0	0.0	0.0	0.0	4644.0	5353.0	0.0	4358.0	0.0	0.0	stag	25.0	out	3.0
stag_out_005_V3	0.0	0.0	0.0	0.0	0.0	0.0	0.0	0.0	0.0	0.0	1842.0	3080.0	6135.0	5279.0	0.0	0.0	17.0	509.0	0.0	0.0	0.0	0.0	0.0	0.0	0.0	0.0	0.0	3900.0	4394.0	0.0	3069.0	0.0	0.0	stag	25.0	out	3.0
stag_out_010_V3	0.0	10.0	0.0	14.0	0.0	0.0	0.0	0.0	1889.0	0.0	139.0	20739.0	0.0	12.0	173.0	20989.0	0.0	0.0	0.0	1555.0	0.0	0.0	0.0	8971.0	0.0	121.0	218.0	0.0	10842.0	180.0	1418.0	0.0	0.0	stag	27.0	out	3.0
stag_out_011_V3	0.0	5.0	0.0	16.0	0.0	0.0	0.0	0.0	1117.0	0.0	80.0	12896.0	0.0	9.0	95.0	13625.0	0.0	0.0	0.0	960.0	0.0	0.0	0.0	5844.0	0.0	63.0	144.0	0.0	7203.0	125.0	1040.0	0.0	0.0	stag	27.0	out	3.0
stag_st_01_V3	0.0	0.0	0.0	41.0	0.0	18109.0	0.0	0.0	3734.0	0.0	0.0	27223.0	0.0	10.0	436.0	24861.0	0.0	0.0	0.0	5668.0	0.0	0.0	0.0	14383.0	0.0	175.0	106.0	0.0	21559.0	314.0	2002.0	0.0	0.0	stag	1.0	in	3.0
stag_st_02_V3	0.0	5.0	0.0	88.0	0.0	34073.0	0.0	0.0	6063.0	0.0	0.0	48877.0	0.0	25.0	846.0	45583.0	0.0	0.0	0.0	9084.0	0.0	0.0	0.0	22909.0	0.0	333.0	250.0	0.0	37057.0	608.0	4178.0	0.0	0.0	stag	2.0	in	3.0
stag_st_03_V3	0.0	0.0	0.0	60.0	0.0	14939.0	0.0	0.0	2758.0	0.0	0.0	20769.0	0.0	7.0	320.0	19300.0	0.0	0.0	0.0	3971.0	0.0	0.0	0.0	10684.0	0.0	144.0	105.0	0.0	16349.0	222.0	1727.0	0.0	0.0	stag	3.0	in	3.0
stag_st_04_V3	0.0	11.0	0.0	194.0	0.0	63301.0	0.0	0.0	10831.0	0.0	0.0	84216.0	0.0	31.0	1469.0	78304.0	0.0	0.0	0.0	16208.0	0.0	0.0	0.0	41545.0	0.0	526.0	405.0	0.0	64719.0	1000.0	6649.0	0.0	5.0	stag	4.0	in	3.0
stag_st_05_V3	0.0	0.0	3.0	151.0	0.0	51150.0	0.0	0.0	9341.0	0.0	0.0	71658.0	0.0	33.0	1282.0	67257.0	0.0	0.0	0.0	14276.0	0.0	0.0	0.0	35329.0	0.0	464.0	354.0	0.0	49228.0	857.0	5663.0	0.0	0.0	stag	5.0	in	3.0
stag_st_06_V3	0.0	9.0	0.0	222.0	0.0	66142.0	0.0	0.0	12236.0	0.0	0.0	97583.0	0.0	56.0	1747.0	90695.0	0.0	0.0	0.0	18600.0	0.0	0.0	0.0	47419.0	0.0	666.0	450.0	0.0	68785.0	1195.0	8237.0	0.0	0.0	stag	6.0	in	3.0
stag_st_07_V3	0.0	5.0	0.0	177.0	0.0	62285.0	0.0	0.0	11094.0	0.0	0.0	88314.0	0.0	63.0	1511.0	83002.0	0.0	0.0	0.0	16270.0	0.0	0.0	0.0	41089.0	0.0	579.0	412.0	0.0	50615.0	960.0	7024.0	0.0	0.0	stag	7.0	in	3.0
stag_st_08_V3	0.0	7.0	0.0	90.0	0.0	31521.0	0.0	0.0	6376.0	0.0	0.0	48574.0	0.0	16.0	856.0	45770.0	0.0	0.0	0.0	9930.0	0.0	0.0	0.0	24371.0	0.0	367.0	213.0	0.0	32876.0	606.0	3957.0	0.0	0.0	stag	8.0	in	3.0
stag_st_09_V3	0.0	0.0	0.0	33.0	0.0	13863.0	0.0	0.0	2600.0	0.0	0.0	20204.0	0.0	10.0	361.0	19411.0	0.0	0.0	0.0	4086.0	0.0	0.0	0.0	10538.0	0.0	121.0	84.0	0.0	14570.0	227.0	1554.0	0.0	0.0	stag	9.0	in	3.0
