# Supplementary material for: Multi-amplicon microbiome data analysis pipelines for mixed orientation sequences using QIIME2: Assessing reference database, variable region and pre-processing bias in classification of mock bacterial community samples
Source: PLoS One. 2023 Jan 13;18(1):e0280293. doi: 10.1371/journal.pone.0280293 (PMC9838852; doi:10.1371/journal.pone.0280293)
Supplement: S8 Appendix — (CSV) [file pone.0280293.s025.csv]

index	k__Bacteria;p__Actinobacteria;c__Actinobacteria;o__Actinomycetales;f__Actinomycetaceae;g__Actinomyces	k__Bacteria;p__Actinobacteria;c__Actinobacteria;o__Actinomycetales;f__Corynebacteriaceae;g__Corynebacterium	k__Bacteria;p__Actinobacteria;c__Actinobacteria;o__Actinomycetales;f__Propionibacteriaceae;g__Propionibacterium	k__Bacteria;p__Actinobacteria;c__Actinobacteria;o__Bifidobacteriales;f__Bifidobacteriaceae;g__Bifidobacterium	k__Bacteria;p__Bacteroidetes;c__Bacteroidia;o__Bacteroidales;f__Bacteroidaceae;g__Bacteroides	k__Bacteria;p__Bacteroidetes;c__Bacteroidia;o__Bacteroidales;f__Porphyromonadaceae;g__Porphyromonas	k__Bacteria;p__Bacteroidetes;c__Bacteroidia;o__Bacteroidales;f__Prevotellaceae;g__Prevotella	k__Bacteria;p__Firmicutes;c__Bacilli;o__Bacillales;__;__	k__Bacteria;p__Firmicutes;c__Bacilli;o__Bacillales;f__Bacillaceae;g__Bacillus	k__Bacteria;p__Firmicutes;c__Bacilli;o__Bacillales;f__Listeriaceae;__	k__Bacteria;p__Firmicutes;c__Bacilli;o__Bacillales;f__Staphylococcaceae;g__Staphylococcus	k__Bacteria;p__Firmicutes;c__Bacilli;o__Lactobacillales;f__Enterococcaceae;g__Enterococcus	k__Bacteria;p__Firmicutes;c__Bacilli;o__Lactobacillales;f__Lactobacillaceae;g__Lactobacillus	k__Bacteria;p__Firmicutes;c__Bacilli;o__Lactobacillales;f__Streptococcaceae;g__Streptococcus	k__Bacteria;p__Firmicutes;c__Clostridia;o__Clostridiales;f__Clostridiaceae;g__Clostridium	k__Bacteria;p__Proteobacteria;c__Alphaproteobacteria;o__Rhodobacterales;f__Rhodobacteraceae;g__Rhodobacter	k__Bacteria;p__Proteobacteria;c__Betaproteobacteria;o__Neisseriales;f__Neisseriaceae;g__Neisseria	k__Bacteria;p__Proteobacteria;c__Epsilonproteobacteria;o__Campylobacterales;f__Helicobacteraceae;g__Helicobacter	k__Bacteria;p__Proteobacteria;c__Gammaproteobacteria;o__Enterobacteriales;f__Enterobacteriaceae;__	k__Bacteria;p__Proteobacteria;c__Gammaproteobacteria;o__Enterobacteriales;f__Enterobacteriaceae;g__	k__Bacteria;p__Proteobacteria;c__Gammaproteobacteria;o__Pseudomonadales;f__Moraxellaceae;g__Acinetobacter	k__Bacteria;p__Proteobacteria;c__Gammaproteobacteria;o__Pseudomonadales;f__Pseudomonadaceae;g__Pseudomonas	k__Bacteria;p__Proteobacteria;c__Gammaproteobacteria;o__Xanthomonadales;f__Xanthomonadaceae;g__Lysobacter	k__Bacteria;p__[Thermi];c__Deinococci;o__Deinococcales;f__Deinococcaceae;g__Deinococcus	even_stag	run	in_out	v_region
even_or_12_V4	190.0	0.0	23.0	752.0	4937.0	2352.0	0.0	0.0	2341.0	0.0	2835.0	568.0	1887.0	3681.0	3610.0	839.0	1765.0	1257.0	0.0	918.0	2543.0	715.0	0.0	158.0	even	12.0	in	4.0
even_or_13_V4	1108.0	0.0	93.0	4311.0	18782.0	11830.0	0.0	0.0	10053.0	0.0	11147.0	2720.0	7801.0	16591.0	14082.0	3679.0	8069.0	4989.0	0.0	4337.0	10228.0	3251.0	0.0	698.0	even	13.0	in	4.0
even_or_19_V4	373.0	0.0	28.0	1188.0	8103.0	3283.0	0.0	0.0	3472.0	0.0	4224.0	829.0	3038.0	5785.0	5882.0	1091.0	2699.0	1872.0	0.0	1150.0	4136.0	1089.0	0.0	245.0	even	19.0	in	4.0
even_or_20_V4	379.0	0.0	31.0	1448.0	10455.0	4277.0	0.0	0.0	5579.0	0.0	5934.0	1182.0	3408.0	7380.0	7398.0	1630.0	3376.0	2498.0	0.0	1623.0	4880.0	1515.0	0.0	341.0	even	20.0	in	4.0
even_or_21_V4	238.0	0.0	18.0	1091.0	8324.0	3173.0	0.0	0.0	2631.0	0.0	3441.0	830.0	2893.0	5312.0	5520.0	934.0	2630.0	1753.0	0.0	1106.0	3733.0	965.0	0.0	209.0	even	21.0	in	4.0
even_out_001_V4	6.0	0.0	10.0	0.0	28.0	0.0	0.0	0.0	1255.0	78.0	12525.0	9.0	131.0	17999.0	774.0	6259.0	209.0	179.0	0.0	10163.0	100.0	887.0	0.0	0.0	even	22.0	out	4.0
even_out_006_V4	193.0	0.0	0.0	35.0	1022.0	666.0	0.0	0.0	3146.0	0.0	255.0	1158.0	634.0	4103.0	365.0	1339.0	1050.0	285.0	0.0	2999.0	2572.0	1909.0	0.0	41.0	even	26.0	out	4.0
even_out_007_V4	197.0	0.0	0.0	52.0	823.0	808.0	0.0	0.0	3345.0	0.0	202.0	1196.0	489.0	4282.0	295.0	1191.0	1128.0	270.0	0.0	3087.0	2648.0	1721.0	0.0	541.0	even	26.0	out	4.0
even_out_008_V4	370.0	0.0	10.0	190.0	481.0	549.0	0.0	0.0	3194.0	0.0	1165.0	1464.0	309.0	6627.0	243.0	1103.0	1436.0	83.0	0.0	2509.0	2949.0	1281.0	0.0	97.0	even	26.0	out	4.0
even_out_009_V4	80.0	0.0	18.0	186.0	843.0	482.0	0.0	0.0	7110.0	0.0	1167.0	1658.0	733.0	4364.0	364.0	542.0	1460.0	316.0	0.0	2844.0	2514.0	1388.0	0.0	242.0	even	26.0	out	4.0
even_out_012_V4	396.0	0.0	256.0	0.0	1982.0	0.0	0.0	0.0	1748.0	728.0	3819.0	872.0	1732.0	3623.0	2069.0	451.0	977.0	1619.0	0.0	471.0	1116.0	489.0	0.0	315.0	even	27.0	out	4.0
even_out_013_V4	459.0	0.0	238.0	0.0	2210.0	0.0	0.0	0.0	1527.0	821.0	3461.0	810.0	1714.0	3642.0	1868.0	528.0	1154.0	1977.0	0.0	623.0	1239.0	635.0	0.0	294.0	even	27.0	out	4.0
even_st_01_V4	492.0	0.0	31.0	1518.0	6726.0	4365.0	0.0	0.0	3580.0	0.0	3879.0	1040.0	3290.0	6423.0	5565.0	1408.0	3321.0	1933.0	0.0	1765.0	4266.0	1397.0	0.0	296.0	even	1.0	in	4.0
even_st_02_V4	749.0	0.0	79.0	2680.0	15529.0	8479.0	0.0	0.0	8612.0	0.0	6518.0	2118.0	6066.0	13010.0	11637.0	2957.0	6006.0	4174.0	0.0	2829.0	7851.0	2535.0	3.0	546.0	even	2.0	in	4.0
even_st_03_V4	898.0	0.0	62.0	2832.0	14999.0	7847.0	0.0	0.0	7835.0	0.0	7335.0	1998.0	5966.0	12228.0	11804.0	2607.0	5736.0	3820.0	0.0	2941.0	8119.0	2668.0	0.0	583.0	even	3.0	in	4.0
even_st_04_V4	1276.0	0.0	101.0	4154.0	19679.0	11134.0	0.0	0.0	10477.0	0.0	8653.0	2621.0	7997.0	16262.0	15424.0	3797.0	8011.0	5093.0	0.0	4178.0	10143.0	3368.0	0.0	750.0	even	4.0	in	4.0
even_st_05_V4	963.0	0.0	88.0	3525.0	17784.0	10537.0	0.0	0.0	10495.0	0.0	8646.0	2679.0	7934.0	15993.0	14038.0	3684.0	7851.0	5193.0	0.0	3624.0	9792.0	3228.0	0.0	717.0	even	5.0	in	4.0
even_st_06_V4	1406.0	0.0	126.0	5248.0	26438.0	15937.0	0.0	0.0	16309.0	0.0	15511.0	3974.0	10943.0	23696.0	20120.0	5241.0	10767.0	7676.0	0.0	5241.0	14042.0	4423.0	0.0	953.0	even	6.0	in	4.0
even_st_07_V4	1124.0	0.0	101.0	3971.0	21759.0	12071.0	0.0	0.0	13021.0	0.0	9201.0	2952.0	9269.0	19181.0	17639.0	4099.0	8960.0	6538.0	0.0	3896.0	12204.0	3757.0	0.0	736.0	even	7.0	in	4.0
even_st_08_V4	355.0	0.0	40.0	1340.0	5685.0	3661.0	0.0	0.0	3694.0	0.0	2432.0	958.0	2716.0	5481.0	4567.0	1319.0	2763.0	1719.0	0.0	1338.0	3275.0	1129.0	0.0	199.0	even	8.0	in	4.0
even_st_09_V4	510.0	0.0	42.0	1468.0	6164.0	3955.0	0.0	0.0	3812.0	0.0	1832.0	958.0	2789.0	5920.0	4957.0	1264.0	2808.0	1788.0	0.0	1609.0	3741.0	1219.0	0.0	257.0	even	9.0	in	4.0
stag_or_12_V4	0.0	0.0	0.0	0.0	9.0	2459.0	0.0	0.0	101.0	0.0	29029.0	0.0	7.0	1939.0	230.0	396.0	18.0	5.0	0.0	631.0	12.0	27.0	0.0	0.0	stag	12.0	in	4.0
stag_or_13_V4	0.0	0.0	0.0	0.0	15.0	7928.0	0.0	0.0	263.0	0.0	73324.0	0.0	31.0	5784.0	552.0	1297.0	39.0	20.0	0.0	1942.0	40.0	119.0	0.0	0.0	stag	13.0	in	4.0
stag_or_19_V4	0.0	0.0	0.0	0.0	11.0	3481.0	0.0	0.0	138.0	0.0	45129.0	0.0	17.0	3123.0	379.0	583.0	18.0	11.0	0.0	889.0	35.0	43.0	0.0	0.0	stag	19.0	in	4.0
stag_or_20_V4	0.0	0.0	0.0	0.0	5.0	3671.0	0.0	0.0	179.0	0.0	52314.0	0.0	17.0	3407.0	371.0	755.0	17.0	22.0	0.0	1097.0	28.0	68.0	0.0	0.0	stag	20.0	in	4.0
stag_or_21_V4	0.0	0.0	0.0	0.0	10.0	2816.0	0.0	0.0	93.0	0.0	32799.0	0.0	9.0	2512.0	315.0	448.0	23.0	6.0	0.0	685.0	29.0	45.0	0.0	0.0	stag	21.0	in	4.0
stag_out_002_V4	0.0	0.0	0.0	0.0	0.0	0.0	0.0	0.0	130.0	13.0	1572.0	0.0	24.0	2385.0	82.0	1000.0	39.0	22.0	0.0	1490.0	13.0	194.0	0.0	0.0	stag	23.0	out	4.0
stag_out_003_V4	428.0	3.0	141.0	0.0	3354.0	0.0	0.0	0.0	2766.0	2317.0	5794.0	1724.0	2754.0	8533.0	3174.0	1140.0	2194.0	2133.0	0.0	1633.0	1815.0	1792.0	0.0	192.0	stag	24.0	out	4.0
stag_out_004_V4	0.0	0.0	0.0	0.0	0.0	0.0	3.0	0.0	1393.0	413.0	1175.0	1805.0	4718.0	0.0	0.0	0.0	0.0	0.0	3080.0	2755.0	0.0	1434.0	0.0	0.0	stag	25.0	out	4.0
stag_out_005_V4	0.0	0.0	0.0	0.0	0.0	0.0	0.0	0.0	2711.0	841.0	1237.0	1545.0	1965.0	0.0	0.0	0.0	0.0	0.0	2989.0	2681.0	0.0	930.0	0.0	0.0	stag	25.0	out	4.0
stag_out_010_V4	0.0	0.0	12.0	0.0	14.0	0.0	0.0	0.0	946.0	43.0	10565.0	0.0	97.0	8819.0	868.0	2461.0	55.0	104.0	0.0	2487.0	41.0	311.0	0.0	0.0	stag	27.0	out	4.0
stag_out_011_V4	3.0	0.0	8.0	0.0	8.0	0.0	0.0	0.0	733.0	35.0	8042.0	0.0	96.0	8263.0	634.0	2308.0	57.0	107.0	0.0	2688.0	51.0	324.0	0.0	4.0	stag	27.0	out	4.0
stag_st_01_V4	2.0	0.0	0.0	0.0	6.0	3586.0	0.0	0.0	103.0	0.0	30206.0	0.0	11.0	2618.0	242.0	539.0	30.0	8.0	0.0	996.0	23.0	51.0	0.0	0.0	stag	1.0	in	4.0
stag_st_02_V4	0.0	0.0	0.0	0.0	8.0	5987.0	0.0	0.0	249.0	0.0	47554.0	0.0	26.0	5073.0	470.0	1137.0	37.0	22.0	0.0	1537.0	38.0	92.0	0.0	0.0	stag	2.0	in	4.0
stag_st_03_V4	0.0	0.0	0.0	0.0	6.0	2932.0	0.0	0.0	114.0	0.0	24922.0	0.0	12.0	2138.0	251.0	485.0	14.0	6.0	0.0	728.0	20.0	48.0	0.0	0.0	stag	3.0	in	4.0
stag_st_04_V4	0.0	0.0	0.0	0.0	15.0	10025.0	0.0	38.0	353.0	0.0	74779.0	0.0	47.0	7424.0	814.0	1769.0	46.0	22.0	0.0	2483.0	60.0	150.0	0.0	0.0	stag	4.0	in	4.0
stag_st_05_V4	2.0	0.0	0.0	0.0	12.0	8549.0	0.0	22.0	344.0	0.0	75545.0	0.0	28.0	7129.0	726.0	1609.0	59.0	26.0	0.0	2088.0	49.0	129.0	0.0	0.0	stag	5.0	in	4.0
stag_st_06_V4	0.0	0.0	0.0	0.0	16.0	11905.0	0.0	0.0	485.0	0.0	118439.0	0.0	49.0	9765.0	955.0	2227.0	70.0	37.0	0.0	3155.0	89.0	161.0	0.0	0.0	stag	6.0	in	4.0
stag_st_07_V4	0.0	0.0	0.0	0.0	29.0	9547.0	0.0	0.0	396.0	0.0	74268.0	0.0	46.0	8403.0	890.0	1851.0	58.0	36.0	0.0	2370.0	84.0	152.0	0.0	0.0	stag	7.0	in	4.0
stag_st_08_V4	0.0	0.0	0.0	0.0	12.0	6835.0	0.0	0.0	231.0	0.0	41041.0	0.0	30.0	5017.0	476.0	1269.0	32.0	19.0	0.0	1722.0	46.0	126.0	0.0	0.0	stag	8.0	in	4.0
stag_st_09_V4	0.0	0.0	0.0	0.0	0.0	3063.0	0.0	0.0	137.0	0.0	14489.0	0.0	17.0	2395.0	264.0	531.0	27.0	13.0	0.0	897.0	21.0	44.0	0.0	0.0	stag	9.0	in	4.0
