# Supplementary material for: Multi-amplicon microbiome data analysis pipelines for mixed orientation sequences using QIIME2: Assessing reference database, variable region and pre-processing bias in classification of mock bacterial community samples
Source: PLoS One. 2023 Jan 13;18(1):e0280293. doi: 10.1371/journal.pone.0280293 (PMC9838852; doi:10.1371/journal.pone.0280293)
Supplement: S9 Appendix — (CSV) [file pone.0280293.s026.csv]

index	Bacteria;Actinobacteria;Actinobacteria;Actinobacteridae;Actinomycetales;Actinomycineae	Bacteria;Actinobacteria;Actinobacteria;Actinobacteridae;Actinomycetales;Corynebacterineae	Bacteria;Actinobacteria;Actinobacteria;Actinobacteridae;Actinomycetales;Propionibacterineae	Bacteria;Actinobacteria;Actinobacteria;Actinobacteridae;Bifidobacteriales;Bifidobacteriaceae	Bacteria;Bacteroidetes;Bacteroidia;Bacteroidales;Bacteroidaceae;Bacteroides	Bacteria;Bacteroidetes;Bacteroidia;Bacteroidales;Porphyromonadaceae;Porphyromonas	Bacteria;Bacteroidetes;Bacteroidia;Bacteroidales;Prevotellaceae;Prevotella	Bacteria;Deinococcus-Thermus;Deinococci;Deinococcales;Deinococcaceae;Deinococcus	Bacteria;Firmicutes;Bacilli;Bacillales;Bacillaceae 1;Bacillus	Bacteria;Firmicutes;Bacilli;Bacillales;Staphylococcaceae;Staphylococcus	Bacteria;Firmicutes;Bacilli;Bacillales;__;__	Bacteria;Firmicutes;Bacilli;Lactobacillales;Enterococcaceae;Enterococcus	Bacteria;Firmicutes;Bacilli;Lactobacillales;Lactobacillaceae;Lactobacillus	Bacteria;Firmicutes;Bacilli;Lactobacillales;Streptococcaceae;Streptococcus	Bacteria;Firmicutes;Bacilli;__;__;__	Bacteria;Firmicutes;Clostridia;Clostridiales;Clostridiaceae 1;Clostridium sensu stricto	Bacteria;Proteobacteria;Alphaproteobacteria;Rhodobacterales;Rhodobacteraceae;Rhodobacter	Bacteria;Proteobacteria;Betaproteobacteria;Neisseriales;Neisseriaceae;Neisseria	Bacteria;Proteobacteria;Epsilonproteobacteria;Campylobacterales;Helicobacteraceae;Helicobacter	Bacteria;Proteobacteria;Gammaproteobacteria;Enterobacteriales;Enterobacteriaceae;Escherichia/Shigella	Bacteria;Proteobacteria;Gammaproteobacteria;Enterobacteriales;Enterobacteriaceae;Salmonella	Bacteria;Proteobacteria;Gammaproteobacteria;Enterobacteriales;Enterobacteriaceae;__	Bacteria;Proteobacteria;Gammaproteobacteria;Pseudomonadales;Moraxellaceae;Acinetobacter	Bacteria;Proteobacteria;Gammaproteobacteria;Pseudomonadales;Pseudomonadaceae;Pseudomonas	Bacteria;Proteobacteria;Gammaproteobacteria;Xanthomonadales;Xanthomonadaceae;Lysobacter	even_stag	run	in_out	v_region
even_or_12_V4	190.0	0.0	23.0	752.0	4937.0	2352.0	0.0	158.0	0.0	222.0	4954.0	568.0	1887.0	3681.0	0.0	3610.0	839.0	1765.0	1257.0	918.0	0.0	0.0	2543.0	715.0	0.0	even	12.0	in	4.0
even_or_13_V4	1108.0	0.0	93.0	4311.0	18782.0	11830.0	0.0	698.0	3.0	839.0	20358.0	2720.0	7801.0	16591.0	0.0	14082.0	3679.0	8069.0	4989.0	4337.0	0.0	0.0	10228.0	3251.0	0.0	even	13.0	in	4.0
even_or_19_V4	373.0	0.0	28.0	1188.0	8103.0	3283.0	0.0	245.0	0.0	342.0	7354.0	829.0	3038.0	5785.0	0.0	5882.0	1091.0	2699.0	1872.0	1150.0	0.0	0.0	4136.0	1089.0	0.0	even	19.0	in	4.0
even_or_20_V4	379.0	0.0	31.0	1448.0	10455.0	4277.0	0.0	341.0	0.0	461.0	11052.0	1182.0	3408.0	7380.0	0.0	7398.0	1630.0	3376.0	2498.0	1623.0	0.0	0.0	4880.0	1515.0	0.0	even	20.0	in	4.0
even_or_21_V4	238.0	0.0	18.0	1091.0	8324.0	3173.0	0.0	209.0	0.0	240.0	5832.0	830.0	2893.0	5312.0	0.0	5520.0	934.0	2630.0	1753.0	1106.0	0.0	0.0	3733.0	965.0	0.0	even	21.0	in	4.0
even_out_001_V4	6.0	0.0	10.0	0.0	28.0	0.0	0.0	0.0	0.0	142.0	13716.0	9.0	131.0	17999.0	0.0	774.0	6259.0	209.0	179.0	10163.0	0.0	0.0	100.0	887.0	0.0	even	22.0	out	4.0
even_out_006_V4	193.0	0.0	0.0	35.0	1022.0	666.0	0.0	41.0	0.0	40.0	3361.0	1158.0	634.0	4103.0	0.0	365.0	1339.0	1050.0	285.0	2999.0	0.0	0.0	2572.0	1909.0	0.0	even	26.0	out	4.0
even_out_007_V4	197.0	0.0	0.0	52.0	823.0	808.0	0.0	541.0	0.0	0.0	3547.0	1196.0	489.0	4282.0	0.0	295.0	1191.0	1128.0	270.0	3087.0	0.0	0.0	2648.0	1721.0	0.0	even	26.0	out	4.0
even_out_008_V4	370.0	0.0	10.0	190.0	481.0	549.0	0.0	97.0	0.0	186.0	4173.0	1464.0	309.0	6627.0	0.0	243.0	1103.0	1436.0	83.0	2509.0	0.0	0.0	2949.0	1281.0	0.0	even	26.0	out	4.0
even_out_009_V4	80.0	0.0	18.0	186.0	843.0	482.0	0.0	242.0	0.0	111.0	8166.0	1658.0	733.0	4364.0	0.0	364.0	542.0	1460.0	316.0	2844.0	0.0	0.0	2514.0	1388.0	0.0	even	26.0	out	4.0
even_out_012_V4	396.0	0.0	256.0	0.0	1982.0	0.0	0.0	315.0	0.0	0.0	6295.0	872.0	1732.0	3623.0	0.0	2069.0	451.0	977.0	1619.0	471.0	0.0	0.0	1116.0	489.0	0.0	even	27.0	out	4.0
even_out_013_V4	459.0	0.0	238.0	0.0	2210.0	0.0	0.0	294.0	0.0	0.0	5809.0	810.0	1714.0	3642.0	0.0	1868.0	528.0	1154.0	1977.0	623.0	0.0	0.0	1239.0	635.0	0.0	even	27.0	out	4.0
even_st_01_V4	492.0	0.0	31.0	1518.0	6726.0	4365.0	0.0	296.0	0.0	253.0	7206.0	1040.0	3290.0	6423.0	0.0	5565.0	1408.0	3321.0	1933.0	1765.0	0.0	0.0	4266.0	1397.0	0.0	even	1.0	in	4.0
even_st_02_V4	749.0	0.0	79.0	2680.0	15529.0	8479.0	0.0	546.0	0.0	486.0	14644.0	2118.0	6066.0	13010.0	0.0	11637.0	2957.0	6006.0	4174.0	2829.0	0.0	0.0	7851.0	2535.0	3.0	even	2.0	in	4.0
even_st_03_V4	898.0	0.0	62.0	2832.0	14999.0	7847.0	0.0	583.0	0.0	563.0	14607.0	1998.0	5966.0	12228.0	0.0	11804.0	2607.0	5736.0	3820.0	2941.0	0.0	0.0	8119.0	2668.0	0.0	even	3.0	in	4.0
even_st_04_V4	1276.0	0.0	101.0	4154.0	19679.0	11134.0	0.0	750.0	0.0	671.0	18459.0	2621.0	7997.0	16262.0	0.0	15424.0	3797.0	8011.0	5093.0	4178.0	0.0	0.0	10143.0	3368.0	0.0	even	4.0	in	4.0
even_st_05_V4	963.0	0.0	88.0	3525.0	17784.0	10537.0	0.0	717.0	0.0	634.0	18507.0	2679.0	7934.0	15993.0	0.0	14038.0	3684.0	7851.0	5193.0	3624.0	0.0	0.0	9792.0	3228.0	0.0	even	5.0	in	4.0
even_st_06_V4	1406.0	0.0	126.0	5248.0	26438.0	15937.0	0.0	953.0	0.0	1211.0	30609.0	3974.0	10943.0	23696.0	0.0	20120.0	5241.0	10767.0	7676.0	5241.0	0.0	0.0	14042.0	4423.0	0.0	even	6.0	in	4.0
even_st_07_V4	1124.0	0.0	101.0	3971.0	21759.0	12071.0	0.0	736.0	0.0	711.0	21513.0	2952.0	9269.0	19181.0	0.0	17639.0	4099.0	8960.0	6538.0	3896.0	0.0	0.0	12204.0	3755.0	0.0	even	7.0	in	4.0
even_st_08_V4	355.0	0.0	40.0	1340.0	5685.0	3661.0	0.0	199.0	0.0	180.0	5946.0	958.0	2716.0	5481.0	0.0	4567.0	1319.0	2763.0	1719.0	1338.0	0.0	0.0	3275.0	1129.0	0.0	even	8.0	in	4.0
even_st_09_V4	510.0	0.0	42.0	1468.0	6164.0	3955.0	0.0	257.0	0.0	117.0	5527.0	958.0	2789.0	5920.0	0.0	4957.0	1264.0	2808.0	1788.0	1609.0	0.0	0.0	3741.0	1219.0	0.0	even	9.0	in	4.0
stag_or_12_V4	0.0	0.0	0.0	0.0	9.0	2459.0	0.0	0.0	0.0	43.0	29087.0	0.0	7.0	1939.0	0.0	230.0	396.0	18.0	5.0	631.0	0.0	0.0	12.0	27.0	0.0	stag	12.0	in	4.0
stag_or_13_V4	0.0	0.0	0.0	0.0	15.0	7928.0	0.0	0.0	0.0	167.0	73420.0	0.0	31.0	5784.0	0.0	552.0	1297.0	39.0	20.0	1942.0	0.0	0.0	40.0	119.0	0.0	stag	13.0	in	4.0
stag_or_19_V4	0.0	0.0	0.0	0.0	11.0	3481.0	0.0	0.0	0.0	150.0	45117.0	0.0	17.0	3123.0	0.0	379.0	583.0	18.0	11.0	889.0	0.0	0.0	35.0	43.0	0.0	stag	19.0	in	4.0
stag_or_20_V4	0.0	0.0	0.0	0.0	5.0	3671.0	0.0	0.0	0.0	26.0	52467.0	0.0	17.0	3407.0	0.0	371.0	755.0	17.0	22.0	1097.0	0.0	0.0	28.0	68.0	0.0	stag	20.0	in	4.0
stag_or_21_V4	0.0	0.0	0.0	0.0	10.0	2816.0	0.0	0.0	0.0	283.0	32609.0	0.0	9.0	2512.0	0.0	315.0	448.0	23.0	6.0	685.0	0.0	0.0	29.0	45.0	0.0	stag	21.0	in	4.0
stag_out_002_V4	0.0	0.0	0.0	0.0	0.0	0.0	0.0	0.0	0.0	0.0	1715.0	0.0	24.0	2385.0	0.0	82.0	1000.0	39.0	22.0	1490.0	0.0	0.0	13.0	194.0	0.0	stag	23.0	out	4.0
stag_out_003_V4	428.0	3.0	141.0	0.0	3354.0	0.0	0.0	192.0	0.0	0.0	10877.0	1724.0	2754.0	8533.0	0.0	3174.0	1140.0	2194.0	2133.0	1633.0	0.0	0.0	1815.0	1792.0	0.0	stag	24.0	out	4.0
stag_out_004_V4	0.0	0.0	0.0	0.0	0.0	0.0	3.0	0.0	1393.0	0.0	1588.0	1805.0	4718.0	0.0	0.0	0.0	0.0	0.0	0.0	2755.0	379.0	2701.0	0.0	1434.0	0.0	stag	25.0	out	4.0
stag_out_005_V4	0.0	0.0	0.0	0.0	0.0	0.0	0.0	0.0	2711.0	0.0	2078.0	1545.0	1965.0	0.0	0.0	0.0	0.0	0.0	0.0	2681.0	326.0	2663.0	0.0	930.0	0.0	stag	25.0	out	4.0
stag_out_010_V4	0.0	0.0	12.0	0.0	14.0	0.0	0.0	0.0	0.0	0.0	11554.0	0.0	97.0	8819.0	0.0	868.0	2461.0	55.0	104.0	2487.0	0.0	0.0	41.0	311.0	0.0	stag	27.0	out	4.0
stag_out_011_V4	3.0	0.0	8.0	0.0	8.0	0.0	0.0	4.0	0.0	7.0	8803.0	0.0	96.0	8263.0	0.0	634.0	2308.0	57.0	107.0	2688.0	0.0	0.0	51.0	324.0	0.0	stag	27.0	out	4.0
stag_st_01_V4	2.0	0.0	0.0	0.0	6.0	3586.0	0.0	0.0	0.0	0.0	30309.0	0.0	11.0	2618.0	0.0	242.0	539.0	30.0	8.0	996.0	0.0	0.0	23.0	51.0	0.0	stag	1.0	in	4.0
stag_st_02_V4	0.0	0.0	0.0	0.0	8.0	5987.0	0.0	0.0	0.0	102.0	47701.0	0.0	26.0	5073.0	0.0	470.0	1137.0	37.0	22.0	1537.0	0.0	0.0	38.0	92.0	0.0	stag	2.0	in	4.0
stag_st_03_V4	0.0	0.0	0.0	0.0	6.0	2932.0	0.0	0.0	0.0	10.0	25026.0	0.0	12.0	2138.0	0.0	251.0	485.0	14.0	6.0	728.0	0.0	0.0	20.0	48.0	0.0	stag	3.0	in	4.0
stag_st_04_V4	0.0	0.0	0.0	0.0	15.0	10025.0	0.0	0.0	0.0	62.0	75070.0	0.0	47.0	7424.0	38.0	814.0	1769.0	46.0	22.0	2483.0	0.0	0.0	60.0	150.0	0.0	stag	4.0	in	4.0
stag_st_05_V4	2.0	0.0	0.0	0.0	12.0	8549.0	0.0	0.0	0.0	228.0	75661.0	0.0	28.0	7129.0	22.0	726.0	1609.0	59.0	26.0	2088.0	0.0	0.0	49.0	129.0	0.0	stag	5.0	in	4.0
stag_st_06_V4	0.0	0.0	0.0	0.0	16.0	11905.0	0.0	0.0	0.0	376.0	118548.0	0.0	49.0	9765.0	0.0	955.0	2227.0	70.0	37.0	3155.0	0.0	0.0	89.0	161.0	0.0	stag	6.0	in	4.0
stag_st_07_V4	0.0	0.0	0.0	0.0	29.0	9547.0	0.0	0.0	0.0	199.0	74465.0	0.0	46.0	8403.0	0.0	890.0	1851.0	58.0	36.0	2370.0	0.0	0.0	84.0	152.0	0.0	stag	7.0	in	4.0
stag_st_08_V4	0.0	0.0	0.0	0.0	12.0	6835.0	0.0	0.0	0.0	135.0	41137.0	0.0	30.0	5017.0	0.0	476.0	1269.0	32.0	19.0	1722.0	0.0	0.0	46.0	126.0	0.0	stag	8.0	in	4.0
stag_st_09_V4	0.0	0.0	0.0	0.0	0.0	3063.0	0.0	0.0	0.0	27.0	14599.0	0.0	17.0	2395.0	0.0	264.0	531.0	27.0	13.0	897.0	0.0	0.0	21.0	44.0	0.0	stag	9.0	in	4.0
