# Supplementary material for: Multi-amplicon microbiome data analysis pipelines for mixed orientation sequences using QIIME2: Assessing reference database, variable region and pre-processing bias in classification of mock bacterial community samples
Source: PLoS One. 2023 Jan 13;18(1):e0280293. doi: 10.1371/journal.pone.0280293 (PMC9838852; doi:10.1371/journal.pone.0280293)
Supplement: S11 Appendix — (CSV) [file pone.0280293.s028.csv]

index	Unassigned;__;__;__;__;__	k__Bacteria;__;__;__;__;__	k__Bacteria;p__Actinobacteria;c__Actinobacteria;o__Actinomycetales;f__Actinomycetaceae;g__Actinomyces	k__Bacteria;p__Actinobacteria;c__Actinobacteria;o__Actinomycetales;f__Corynebacteriaceae;g__Corynebacterium	k__Bacteria;p__Actinobacteria;c__Actinobacteria;o__Actinomycetales;f__Propionibacteriaceae;g__Propionibacterium	k__Bacteria;p__Actinobacteria;c__Actinobacteria;o__Bifidobacteriales;f__Bifidobacteriaceae;g__Bifidobacterium	k__Bacteria;p__Bacteroidetes;c__Bacteroidia;o__Bacteroidales;f__Bacteroidaceae;g__Bacteroides	k__Bacteria;p__Bacteroidetes;c__Bacteroidia;o__Bacteroidales;f__Porphyromonadaceae;g__Porphyromonas	k__Bacteria;p__Bacteroidetes;c__Bacteroidia;o__Bacteroidales;f__Rikenellaceae;g__	k__Bacteria;p__Cyanobacteria;c__Chloroplast;o__Streptophyta;f__;g__	k__Bacteria;p__Firmicutes;__;__;__;__	k__Bacteria;p__Firmicutes;c__Bacilli;o__Bacillales;f__Bacillaceae;__	k__Bacteria;p__Firmicutes;c__Bacilli;o__Bacillales;f__Bacillaceae;g__Bacillus	k__Bacteria;p__Firmicutes;c__Bacilli;o__Bacillales;f__Listeriaceae;g__Listeria	k__Bacteria;p__Firmicutes;c__Bacilli;o__Bacillales;f__Staphylococcaceae;g__Staphylococcus	k__Bacteria;p__Firmicutes;c__Bacilli;o__Lactobacillales;f__Enterococcaceae;g__Enterococcus	k__Bacteria;p__Firmicutes;c__Bacilli;o__Lactobacillales;f__Lactobacillaceae;g__Lactobacillus	k__Bacteria;p__Firmicutes;c__Bacilli;o__Lactobacillales;f__Streptococcaceae;g__Streptococcus	k__Bacteria;p__Firmicutes;c__Clostridia;o__Clostridiales;f__Clostridiaceae;g__Clostridium	k__Bacteria;p__Proteobacteria;__;__;__;__	k__Bacteria;p__Proteobacteria;c__Alphaproteobacteria;__;__;__	k__Bacteria;p__Proteobacteria;c__Alphaproteobacteria;o__Rhodobacterales;f__Rhodobacteraceae;g__	k__Bacteria;p__Proteobacteria;c__Alphaproteobacteria;o__Rickettsiales;f__Rickettsiaceae;g__Rickettsia	k__Bacteria;p__Proteobacteria;c__Epsilonproteobacteria;o__Campylobacterales;f__Helicobacteraceae;g__Helicobacter	k__Bacteria;p__Proteobacteria;c__Gammaproteobacteria;o__Enterobacteriales;f__Enterobacteriaceae;g__	k__Bacteria;p__Proteobacteria;c__Gammaproteobacteria;o__Enterobacteriales;f__Enterobacteriaceae;g__Klebsiella	k__Bacteria;p__Proteobacteria;c__Gammaproteobacteria;o__Pseudomonadales;f__Moraxellaceae;g__Acinetobacter	k__Bacteria;p__Proteobacteria;c__Gammaproteobacteria;o__Pseudomonadales;f__Pseudomonadaceae;g__	k__Bacteria;p__Proteobacteria;c__Gammaproteobacteria;o__Pseudomonadales;f__Pseudomonadaceae;g__Pseudomonas	k__Bacteria;p__Proteobacteria;c__Gammaproteobacteria;o__Xanthomonadales;f__Xanthomonadaceae;g__Ignatzschineria	k__Bacteria;p__[Thermi];c__Deinococci;o__Deinococcales;f__Deinococcaceae;g__Deinococcus	even_stag	run	in_out	v_region
even_or_12_V67	3.0	0.0	272.0	0.0	732.0	625.0	13009.0	3164.0	0.0	0.0	0.0	3317.0	0.0	0.0	4239.0	1101.0	3226.0	4277.0	10942.0	0.0	0.0	607.0	0.0	1185.0	3665.0	704.0	33.0	894.0	0.0	0.0	1972.0	even	12.0	in	67.0
even_or_13_V67	39.0	0.0	1577.0	0.0	4376.0	3900.0	58803.0	13305.0	0.0	0.0	0.0	17305.0	0.0	0.0	19354.0	5218.0	15761.0	19075.0	54555.0	0.0	11.0	3011.0	0.0	5007.0	18283.0	3243.0	144.0	4149.0	0.0	0.0	8463.0	even	13.0	in	67.0
even_or_19_V67	9.0	0.0	566.0	0.0	1218.0	1007.0	22160.0	4967.0	0.0	0.0	0.0	5816.0	0.0	0.0	8296.0	2112.0	6022.0	7257.0	20103.0	0.0	0.0	907.0	0.0	1978.0	6555.0	1262.0	68.0	1587.0	0.0	0.0	3214.0	even	19.0	in	67.0
even_or_20_V67	9.0	0.0	718.0	0.0	1754.0	1218.0	29349.0	7201.0	0.0	0.0	0.0	7880.0	0.0	0.0	10587.0	2816.0	7676.0	9843.0	27940.0	0.0	0.0	1216.0	0.0	2487.0	8328.0	1474.0	75.0	1865.0	0.0	0.0	4283.0	even	20.0	in	67.0
even_or_21_V67	6.0	0.0	313.0	0.0	982.0	695.0	19484.0	3322.0	0.0	0.0	0.0	3702.0	0.0	0.0	6534.0	1483.0	4699.0	5486.0	12996.0	5.0	0.0	615.0	0.0	1332.0	5862.0	1085.0	34.0	1315.0	0.0	0.0	2270.0	even	21.0	in	67.0
even_out_006_V67	4.0	0.0	268.0	0.0	3.0	33.0	3674.0	1741.0	0.0	0.0	0.0	5924.0	0.0	0.0	473.0	2365.0	1399.0	4544.0	1114.0	0.0	0.0	1998.0	0.0	359.0	8458.0	1173.0	65.0	4012.0	0.0	0.0	255.0	even	26.0	out	67.0
even_out_007_V67	17.0	0.0	231.0	0.0	0.0	39.0	4087.0	2147.0	0.0	0.0	0.0	6091.0	0.0	0.0	371.0	2286.0	1153.0	3791.0	1027.0	0.0	0.0	1668.0	0.0	450.0	7857.0	1067.0	60.0	3555.0	0.0	0.0	2816.0	even	26.0	out	67.0
even_out_008_V67	3.0	0.0	242.0	0.0	228.0	93.0	2984.0	1491.0	0.0	0.0	0.0	6551.0	0.0	0.0	2156.0	2970.0	680.0	6333.0	630.0	0.0	0.0	1340.0	0.0	94.0	6554.0	831.0	14.0	3087.0	0.0	0.0	1717.0	even	26.0	out	67.0
even_out_009_V67	0.0	0.0	69.0	0.0	127.0	123.0	1994.0	1048.0	0.0	0.0	0.0	10978.0	0.0	0.0	1404.0	2221.0	1079.0	3655.0	832.0	0.0	0.0	736.0	0.0	236.0	5094.0	685.0	20.0	2002.0	251.0	0.0	1278.0	even	26.0	out	67.0
even_out_012_V67	0.0	0.0	855.0	0.0	1038.0	0.0	1974.0	0.0	0.0	0.0	0.0	789.0	0.0	2521.0	1515.0	650.0	2100.0	2067.0	3040.0	0.0	0.0	282.0	0.0	1208.0	547.0	104.0	45.0	273.0	0.0	0.0	576.0	even	27.0	out	67.0
even_out_013_V67	0.0	0.0	1013.0	0.0	1480.0	0.0	2986.0	0.0	0.0	0.0	0.0	1094.0	0.0	3053.0	2092.0	874.0	2550.0	2788.0	3919.0	0.0	0.0	446.0	0.0	2017.0	989.0	181.0	46.0	498.0	0.0	0.0	747.0	even	27.0	out	67.0
even_st_01_V67	21.0	0.0	451.0	0.0	1176.0	1220.0	20367.0	5054.0	0.0	0.0	0.0	5311.0	0.0	0.0	6653.0	1652.0	4849.0	6421.0	15602.0	0.0	4.0	1098.0	0.0	1719.0	6431.0	1089.0	60.0	1316.0	0.0	0.0	3336.0	even	1.0	in	67.0
even_st_02_V67	15.0	0.0	1049.0	0.0	3066.0	2436.0	52925.0	13180.0	0.0	0.0	0.0	12627.0	0.0	0.0	17288.0	4586.0	11872.0	16133.0	45101.0	13.0	0.0	2366.0	0.0	4179.0	15049.0	2786.0	115.0	3213.0	0.0	0.0	7539.0	even	2.0	in	67.0
even_st_03_V67	21.0	0.0	1040.0	0.0	2640.0	2229.0	39904.0	10552.0	0.0	0.0	0.0	11185.0	0.0	0.0	14287.0	3759.0	10448.0	13268.0	36764.0	0.0	0.0	1811.0	0.0	3601.0	12045.0	2151.0	117.0	2768.0	0.0	0.0	6041.0	even	3.0	in	67.0
even_st_04_V67	20.0	0.0	1721.0	0.0	4545.0	4024.0	60775.0	17438.0	0.0	0.0	0.0	20013.0	0.0	0.0	23426.0	6215.0	17701.0	21289.0	61559.0	9.0	7.0	3281.0	0.0	5357.0	19298.0	3260.0	169.0	4897.0	5.0	0.0	9398.0	even	4.0	in	67.0
even_st_05_V67	33.0	0.0	1244.0	0.0	3452.0	2562.0	58253.0	14382.0	0.0	0.0	0.0	13307.0	0.0	0.0	18217.0	4933.0	13228.0	17503.0	50568.0	15.0	0.0	2658.0	0.0	4676.0	16206.0	2963.0	133.0	3465.0	0.0	0.0	8261.0	even	5.0	in	67.0
even_st_06_V67	62.0	0.0	1857.0	0.0	5604.0	4307.0	94738.0	22185.0	0.0	0.0	0.0	20422.0	0.0	0.0	29045.0	7652.0	20080.0	27530.0	81196.0	10.0	0.0	4609.0	0.0	7714.0	27666.0	5112.0	192.0	5425.0	0.0	0.0	13141.0	even	6.0	in	67.0
even_st_07_V67	30.0	0.0	1712.0	0.0	4318.0	3557.0	70375.0	17842.0	0.0	0.0	0.0	19177.0	0.0	0.0	23679.0	6500.0	17895.0	23807.0	66484.0	0.0	8.0	3376.0	0.0	6454.0	20500.0	3718.0	172.0	4400.0	0.0	0.0	10234.0	even	7.0	in	67.0
even_st_08_V67	3.0	0.0	427.0	0.0	1219.0	968.0	18842.0	5021.0	0.0	0.0	0.0	4276.0	0.0	0.0	5787.0	1537.0	4234.0	5660.0	16419.0	0.0	0.0	983.0	0.0	1595.0	5742.0	1044.0	42.0	1074.0	0.0	0.0	2798.0	even	8.0	in	67.0
even_st_09_V67	12.0	0.0	431.0	0.0	1098.0	1007.0	18281.0	4648.0	0.0	0.0	0.0	4251.0	0.0	0.0	4951.0	1394.0	3925.0	5485.0	13200.0	8.0	0.0	1003.0	0.0	1556.0	5022.0	880.0	43.0	1010.0	0.0	0.0	2766.0	even	9.0	in	67.0
stag_or_12_V67	18.0	0.0	0.0	0.0	51.0	0.0	70.0	18034.0	0.0	0.0	0.0	1815.0	0.0	0.0	14265.0	0.0	136.0	10666.0	7222.0	0.0	0.0	3100.0	0.0	57.0	13500.0	2690.0	0.0	468.0	0.0	0.0	8.0	stag	12.0	in	67.0
stag_or_13_V67	91.0	5.0	9.0	0.0	198.0	13.0	218.0	51717.0	0.0	0.0	0.0	5403.0	0.0	0.0	38440.0	16.0	508.0	28850.0	20517.0	0.0	0.0	10563.0	0.0	192.0	40043.0	7867.0	10.0	1254.0	0.0	10.0	20.0	stag	13.0	in	67.0
stag_or_19_V67	24.0	0.0	0.0	0.0	70.0	7.0	130.0	29781.0	0.0	0.0	0.0	2918.0	0.0	0.0	25197.0	18.0	306.0	18953.0	12344.0	0.0	0.0	4870.0	0.0	106.0	24008.0	4657.0	0.0	882.0	0.0	0.0	9.0	stag	19.0	in	67.0
stag_or_20_V67	21.0	0.0	0.0	0.0	106.0	5.0	155.0	33162.0	0.0	0.0	0.0	3107.0	0.0	0.0	27086.0	20.0	322.0	20072.0	13981.0	0.0	0.0	5432.0	0.0	102.0	25163.0	5110.0	0.0	876.0	0.0	0.0	18.0	stag	20.0	in	67.0
stag_or_21_V67	19.0	0.0	2.0	0.0	70.0	0.0	106.0	17649.0	0.0	0.0	0.0	1617.0	0.0	0.0	13393.0	0.0	189.0	12603.0	7706.0	0.0	0.0	2652.0	0.0	74.0	17235.0	3176.0	0.0	605.0	0.0	0.0	0.0	stag	21.0	in	67.0
stag_out_002_V67	9.0	0.0	0.0	0.0	19.0	0.0	23.0	0.0	0.0	2.0	0.0	186.0	0.0	19.0	1986.0	0.0	12.0	1859.0	268.0	0.0	0.0	879.0	3.0	36.0	2375.0	284.0	0.0	244.0	0.0	0.0	0.0	stag	23.0	out	67.0
stag_out_003_V67	3.0	0.0	653.0	5.0	966.0	0.0	6721.0	0.0	0.0	0.0	0.0	4006.0	0.0	6322.0	8220.0	3139.0	5381.0	10305.0	6506.0	0.0	0.0	854.0	0.0	2672.0	2166.0	387.0	393.0	2071.0	0.0	0.0	2629.0	stag	24.0	out	67.0
stag_out_004_V67	0.0	0.0	0.0	0.0	0.0	0.0	0.0	0.0	4.0	0.0	0.0	9.0	1710.0	933.0	1808.0	2620.0	7098.0	0.0	0.0	0.0	0.0	0.0	0.0	0.0	6879.0	7085.0	0.0	2756.0	0.0	0.0	0.0	stag	25.0	out	67.0
stag_out_005_V67	0.0	0.0	0.0	0.0	0.0	0.0	0.0	0.0	0.0	0.0	0.0	0.0	2750.0	1565.0	1697.0	1809.0	2043.0	0.0	0.0	0.0	0.0	0.0	0.0	0.0	5828.0	5981.0	0.0	1774.0	0.0	0.0	0.0	stag	25.0	out	67.0
stag_out_010_V67	7.0	0.0	10.0	0.0	78.0	0.0	8.0	0.0	0.0	0.0	0.0	470.0	0.0	134.0	4249.0	0.0	121.0	4829.0	1439.0	0.0	0.0	2001.0	0.0	107.0	3472.0	595.0	0.0	209.0	0.0	0.0	0.0	stag	27.0	out	67.0
stag_out_011_V67	0.0	0.0	3.0	0.0	43.0	0.0	11.0	0.0	0.0	0.0	0.0	293.0	0.0	67.0	2265.0	0.0	59.0	3215.0	846.0	0.0	0.0	1389.0	0.0	52.0	2540.0	405.0	0.0	141.0	0.0	0.0	0.0	stag	27.0	out	67.0
stag_st_01_V67	37.0	0.0	0.0	0.0	78.0	0.0	83.0	22018.0	0.0	0.0	0.0	2221.0	0.0	0.0	17008.0	0.0	201.0	12214.0	8511.0	0.0	0.0	4313.0	0.0	92.0	17622.0	3399.0	0.0	596.0	0.0	0.0	7.0	stag	1.0	in	67.0
stag_st_02_V67	55.0	0.0	5.0	0.0	133.0	15.0	219.0	50186.0	0.0	0.0	8.0	4383.0	0.0	0.0	35652.0	23.0	441.0	27163.0	18906.0	0.0	0.0	9044.0	0.0	166.0	37115.0	7461.0	0.0	1018.0	0.0	0.0	15.0	stag	2.0	in	67.0
stag_st_03_V67	20.0	0.0	4.0	0.0	56.0	0.0	77.0	19513.0	0.0	0.0	0.0	1945.0	0.0	0.0	14767.0	0.0	208.0	10788.0	7494.0	0.0	0.0	3389.0	0.0	68.0	14514.0	2789.0	0.0	477.0	0.0	0.0	7.0	stag	3.0	in	67.0
stag_st_04_V67	116.0	0.0	9.0	0.0	264.0	14.0	294.0	80166.0	0.0	0.0	0.0	7982.0	0.0	0.0	58360.0	24.0	721.0	42455.0	30919.0	0.0	0.0	14394.0	0.0	254.0	57045.0	10558.0	0.0	1828.0	0.0	0.0	28.0	stag	4.0	in	67.0
stag_st_05_V67	80.0	0.0	8.0	0.0	209.0	14.0	267.0	66729.0	0.0	0.0	7.0	5275.0	0.0	0.0	45695.0	19.0	509.0	34386.0	24960.0	0.0	0.0	11793.0	0.0	216.0	47080.0	9496.0	0.0	1473.0	0.0	0.0	33.0	stag	5.0	in	67.0
stag_st_06_V67	100.0	0.0	9.0	0.0	301.0	18.0	402.0	97505.0	0.0	0.0	8.0	7579.0	0.0	0.0	68139.0	35.0	767.0	51146.0	36565.0	0.0	0.0	18042.0	0.0	336.0	72535.0	14582.0	0.0	1937.0	0.0	0.0	28.0	stag	6.0	in	67.0
stag_st_07_V67	104.0	0.0	16.0	0.0	210.0	18.0	293.0	78227.0	0.0	0.0	0.0	7607.0	0.0	0.0	58360.0	25.0	728.0	45387.0	31394.0	0.0	0.0	13762.0	0.0	262.0	57100.0	11075.0	0.0	1584.0	0.0	0.0	25.0	stag	7.0	in	67.0
stag_st_08_V67	71.0	0.0	3.0	0.0	169.0	15.0	198.0	49573.0	0.0	0.0	0.0	4018.0	0.0	0.0	32915.0	12.0	400.0	24313.0	17922.0	0.0	0.0	9397.0	0.0	150.0	35295.0	6947.0	0.0	1019.0	0.0	0.0	13.0	stag	8.0	in	67.0
stag_st_09_V67	30.0	0.0	4.0	0.0	59.0	0.0	72.0	19707.0	0.0	0.0	0.0	1793.0	0.0	0.0	12790.0	0.0	146.0	9938.0	6806.0	0.0	0.0	3753.0	0.0	70.0	14366.0	2621.0	0.0	454.0	0.0	0.0	0.0	stag	9.0	in	67.0
