# Supplementary material for: Multi-amplicon microbiome data analysis pipelines for mixed orientation sequences using QIIME2: Assessing reference database, variable region and pre-processing bias in classification of mock bacterial community samples
Source: PLoS One. 2023 Jan 13;18(1):e0280293. doi: 10.1371/journal.pone.0280293 (PMC9838852; doi:10.1371/journal.pone.0280293)
Supplement: S13 Appendix — (CSV) [file pone.0280293.s030.csv]

index	D_0__Bacteria;D_1__Actinobacteria;D_2__Actinobacteria;D_3__Actinomycetales;D_4__Actinomycetaceae;D_5__Actinomyces	D_0__Bacteria;D_1__Actinobacteria;D_2__Actinobacteria;D_3__Bifidobacteriales;D_4__Bifidobacteriaceae;D_5__Bifidobacterium	D_0__Bacteria;D_1__Actinobacteria;D_2__Actinobacteria;D_3__Corynebacteriales;D_4__Corynebacteriaceae;D_5__Corynebacterium 1	D_0__Bacteria;D_1__Actinobacteria;D_2__Actinobacteria;D_3__Propionibacteriales;D_4__Propionibacteriaceae;D_5__Cutibacterium	D_0__Bacteria;D_1__Bacteroidetes;D_2__Bacteroidia;D_3__Bacteroidales;D_4__Bacteroidaceae;D_5__Bacteroides	D_0__Bacteria;D_1__Bacteroidetes;D_2__Bacteroidia;D_3__Bacteroidales;D_4__Porphyromonadaceae;D_5__Porphyromonas	D_0__Bacteria;D_1__Bacteroidetes;D_2__Bacteroidia;D_3__Bacteroidales;D_4__Rikenellaceae;D_5__Alistipes	D_0__Bacteria;D_1__Bacteroidetes;D_2__Bacteroidia;D_3__Bacteroidales;__;__	D_0__Bacteria;D_1__Cyanobacteria;D_2__Oxyphotobacteria;D_3__Chloroplast;__;__	D_0__Bacteria;D_1__Deinococcus-Thermus;D_2__Deinococci;D_3__Deinococcales;D_4__Deinococcaceae;D_5__Deinococcus	D_0__Bacteria;D_1__Epsilonbacteraeota;D_2__Campylobacteria;D_3__Campylobacterales;D_4__Helicobacteraceae;D_5__Helicobacter	D_0__Bacteria;D_1__Firmicutes;D_2__Bacilli;D_3__Bacillales;D_4__Bacillaceae;D_5__Bacillus	D_0__Bacteria;D_1__Firmicutes;D_2__Bacilli;D_3__Bacillales;D_4__Listeriaceae;D_5__Listeria	D_0__Bacteria;D_1__Firmicutes;D_2__Bacilli;D_3__Bacillales;D_4__Staphylococcaceae;D_5__Staphylococcus	D_0__Bacteria;D_1__Firmicutes;D_2__Bacilli;D_3__Lactobacillales;D_4__Lactobacillaceae;D_5__Lactobacillus	D_0__Bacteria;D_1__Firmicutes;D_2__Bacilli;D_3__Lactobacillales;D_4__Streptococcaceae;D_5__Streptococcus	D_0__Bacteria;D_1__Firmicutes;D_2__Bacilli;D_3__Lactobacillales;__;__	D_0__Bacteria;D_1__Firmicutes;D_2__Clostridia;D_3__Clostridiales;D_4__Clostridiaceae 1;__	D_0__Bacteria;D_1__Firmicutes;__;__;__;__	D_0__Bacteria;D_1__Proteobacteria;D_2__Alphaproteobacteria;D_3__Rhodobacterales;D_4__Rhodobacteraceae;__	D_0__Bacteria;D_1__Proteobacteria;D_2__Alphaproteobacteria;D_3__Rickettsiales;D_4__Rickettsiaceae;D_5__Rickettsia	D_0__Bacteria;D_1__Proteobacteria;D_2__Alphaproteobacteria;__;__;__	D_0__Bacteria;D_1__Proteobacteria;D_2__Gammaproteobacteria;D_3__Cardiobacteriales;D_4__Wohlfahrtiimonadaceae;D_5__Ignatzschineria	D_0__Bacteria;D_1__Proteobacteria;D_2__Gammaproteobacteria;D_3__Enterobacteriales;D_4__Enterobacteriaceae;D_5__Escherichia-Shigella	D_0__Bacteria;D_1__Proteobacteria;D_2__Gammaproteobacteria;D_3__Enterobacteriales;D_4__Enterobacteriaceae;__	D_0__Bacteria;D_1__Proteobacteria;D_2__Gammaproteobacteria;D_3__Pseudomonadales;D_4__Moraxellaceae;D_5__Acinetobacter	D_0__Bacteria;D_1__Proteobacteria;D_2__Gammaproteobacteria;D_3__Pseudomonadales;D_4__Pseudomonadaceae;D_5__Pseudomonas	Unassigned;__;__;__;__;__	even_stag	run	in_out	v_region
even_or_12_V67	272.0	625.0	0.0	732.0	13009.0	3164.0	0.0	0.0	0.0	1972.0	1185.0	3317.0	0.0	4239.0	0.0	4277.0	4327.0	10942.0	0.0	607.0	0.0	0.0	0.0	3665.0	704.0	33.0	894.0	3.0	even	12.0	in	67.0
even_or_13_V67	1577.0	3900.0	0.0	4376.0	58793.0	13305.0	0.0	26.0	0.0	8463.0	5007.0	17305.0	0.0	19354.0	2.0	19075.0	20977.0	54555.0	0.0	3011.0	0.0	11.0	0.0	18283.0	3243.0	144.0	4149.0	23.0	even	13.0	in	67.0
even_or_19_V67	566.0	1007.0	0.0	1218.0	22160.0	4967.0	0.0	3.0	0.0	3214.0	1978.0	5816.0	0.0	8296.0	0.0	7257.0	8134.0	20103.0	0.0	907.0	0.0	0.0	0.0	6555.0	1262.0	68.0	1587.0	6.0	even	19.0	in	67.0
even_or_20_V67	718.0	1218.0	0.0	1754.0	29349.0	7201.0	0.0	6.0	0.0	4283.0	2487.0	7880.0	0.0	10587.0	0.0	9843.0	10492.0	27940.0	0.0	1216.0	0.0	0.0	0.0	8328.0	1474.0	75.0	1865.0	3.0	even	20.0	in	67.0
even_or_21_V67	313.0	695.0	0.0	982.0	19484.0	3322.0	0.0	4.0	0.0	2270.0	1332.0	3702.0	0.0	6534.0	0.0	5486.0	6182.0	12996.0	5.0	615.0	0.0	0.0	0.0	5862.0	1085.0	34.0	1315.0	2.0	even	21.0	in	67.0
even_out_006_V67	268.0	33.0	0.0	3.0	3674.0	1741.0	0.0	0.0	0.0	255.0	359.0	5924.0	0.0	473.0	0.0	4544.0	3764.0	1114.0	0.0	1998.0	0.0	0.0	0.0	8458.0	1173.0	65.0	4012.0	4.0	even	26.0	out	67.0
even_out_007_V67	231.0	39.0	0.0	0.0	4087.0	2147.0	0.0	0.0	0.0	2816.0	450.0	6091.0	0.0	371.0	0.0	3791.0	3439.0	1027.0	0.0	1668.0	0.0	0.0	0.0	7857.0	1067.0	60.0	3555.0	17.0	even	26.0	out	67.0
even_out_008_V67	242.0	93.0	0.0	228.0	2984.0	1491.0	0.0	0.0	0.0	1717.0	94.0	6551.0	0.0	2156.0	0.0	6333.0	3650.0	630.0	0.0	1340.0	0.0	0.0	0.0	6554.0	831.0	14.0	3087.0	3.0	even	26.0	out	67.0
even_out_009_V67	69.0	123.0	0.0	127.0	1994.0	1048.0	0.0	0.0	0.0	1278.0	236.0	10978.0	0.0	1404.0	0.0	3655.0	3300.0	832.0	0.0	736.0	0.0	0.0	0.0	5094.0	685.0	20.0	2253.0	0.0	even	26.0	out	67.0
even_out_012_V67	855.0	0.0	0.0	1038.0	1974.0	0.0	0.0	0.0	0.0	576.0	1208.0	789.0	2521.0	1515.0	0.0	2067.0	2750.0	3040.0	0.0	282.0	0.0	0.0	0.0	547.0	104.0	45.0	273.0	0.0	even	27.0	out	67.0
even_out_013_V67	1013.0	0.0	0.0	1480.0	2986.0	0.0	0.0	0.0	0.0	747.0	2017.0	1094.0	3053.0	2092.0	0.0	2788.0	3424.0	3919.0	0.0	446.0	0.0	0.0	0.0	989.0	181.0	46.0	498.0	0.0	even	27.0	out	67.0
even_st_01_V67	451.0	1220.0	0.0	1176.0	20367.0	5054.0	0.0	10.0	0.0	3336.0	1719.0	5311.0	0.0	6653.0	0.0	6421.0	6501.0	15602.0	0.0	1098.0	0.0	4.0	0.0	6431.0	1089.0	60.0	1316.0	11.0	even	1.0	in	67.0
even_st_02_V67	1049.0	2436.0	0.0	3066.0	52925.0	13180.0	0.0	4.0	0.0	7539.0	4179.0	12627.0	0.0	17288.0	0.0	16133.0	16458.0	45101.0	13.0	2366.0	0.0	0.0	0.0	15049.0	2786.0	115.0	3213.0	11.0	even	2.0	in	67.0
even_st_03_V67	1040.0	2229.0	0.0	2640.0	39904.0	10552.0	0.0	9.0	0.0	6041.0	3601.0	11185.0	0.0	14287.0	0.0	13268.0	14207.0	36764.0	0.0	1811.0	0.0	0.0	0.0	12045.0	2151.0	117.0	2768.0	12.0	even	3.0	in	67.0
even_st_04_V67	1721.0	4024.0	0.0	4545.0	60775.0	17438.0	0.0	0.0	0.0	9398.0	5357.0	20013.0	0.0	23426.0	0.0	21289.0	23916.0	61559.0	9.0	3281.0	0.0	7.0	0.0	19298.0	3260.0	169.0	4902.0	20.0	even	4.0	in	67.0
even_st_05_V67	1244.0	2562.0	0.0	3452.0	58253.0	14382.0	0.0	19.0	0.0	8261.0	4676.0	13307.0	0.0	18217.0	0.0	17503.0	18161.0	50568.0	15.0	2658.0	0.0	0.0	0.0	16206.0	2963.0	133.0	3465.0	14.0	even	5.0	in	67.0
even_st_06_V67	1857.0	4307.0	0.0	5604.0	94738.0	22185.0	0.0	28.0	0.0	13141.0	7714.0	20422.0	0.0	29045.0	0.0	27530.0	27732.0	81196.0	10.0	4609.0	0.0	0.0	0.0	27666.0	5112.0	192.0	5425.0	34.0	even	6.0	in	67.0
even_st_07_V67	1712.0	3557.0	0.0	4318.0	70375.0	17842.0	0.0	17.0	0.0	10234.0	6454.0	19177.0	0.0	23679.0	0.0	23807.0	24395.0	66484.0	0.0	3376.0	0.0	8.0	0.0	20500.0	3718.0	172.0	4400.0	13.0	even	7.0	in	67.0
even_st_08_V67	427.0	968.0	0.0	1219.0	18842.0	5021.0	0.0	0.0	0.0	2798.0	1595.0	4276.0	0.0	5787.0	0.0	5660.0	5771.0	16419.0	0.0	983.0	0.0	0.0	0.0	5742.0	1044.0	42.0	1074.0	3.0	even	8.0	in	67.0
even_st_09_V67	431.0	1007.0	0.0	1098.0	18281.0	4648.0	0.0	6.0	0.0	2766.0	1556.0	4251.0	0.0	4951.0	0.0	5485.0	5319.0	13200.0	8.0	1003.0	0.0	0.0	0.0	5022.0	880.0	43.0	1010.0	6.0	even	9.0	in	67.0
stag_or_12_V67	0.0	0.0	0.0	51.0	70.0	18034.0	0.0	0.0	0.0	8.0	57.0	1815.0	0.0	14265.0	0.0	10666.0	136.0	7222.0	0.0	3100.0	0.0	0.0	0.0	13500.0	2690.0	0.0	468.0	18.0	stag	12.0	in	67.0
stag_or_13_V67	9.0	13.0	0.0	198.0	218.0	51717.0	0.0	0.0	0.0	20.0	192.0	5403.0	0.0	38440.0	0.0	28855.0	524.0	20517.0	0.0	10563.0	0.0	0.0	10.0	40043.0	7867.0	10.0	1254.0	91.0	stag	13.0	in	67.0
stag_or_19_V67	0.0	7.0	0.0	70.0	130.0	29781.0	0.0	0.0	0.0	9.0	106.0	2918.0	0.0	25197.0	0.0	18953.0	324.0	12344.0	0.0	4870.0	0.0	0.0	0.0	24008.0	4657.0	0.0	882.0	24.0	stag	19.0	in	67.0
stag_or_20_V67	0.0	5.0	0.0	106.0	155.0	33162.0	0.0	0.0	0.0	18.0	102.0	3107.0	0.0	27086.0	0.0	20072.0	342.0	13981.0	0.0	5432.0	0.0	0.0	0.0	25163.0	5110.0	0.0	876.0	21.0	stag	20.0	in	67.0
stag_or_21_V67	2.0	0.0	0.0	70.0	106.0	17649.0	0.0	0.0	0.0	0.0	74.0	1617.0	0.0	13393.0	0.0	12603.0	189.0	7706.0	0.0	2652.0	0.0	0.0	0.0	17235.0	3176.0	0.0	605.0	19.0	stag	21.0	in	67.0
stag_out_002_V67	0.0	0.0	0.0	19.0	23.0	0.0	0.0	0.0	2.0	0.0	36.0	186.0	19.0	1986.0	0.0	1859.0	12.0	268.0	0.0	879.0	3.0	0.0	0.0	2375.0	284.0	0.0	244.0	9.0	stag	23.0	out	67.0
stag_out_003_V67	653.0	0.0	5.0	966.0	6721.0	0.0	0.0	0.0	0.0	2629.0	2672.0	4006.0	6322.0	8220.0	0.0	10305.0	8520.0	6506.0	0.0	854.0	0.0	0.0	0.0	2166.0	387.0	393.0	2071.0	3.0	stag	24.0	out	67.0
stag_out_004_V67	0.0	0.0	0.0	0.0	0.0	0.0	4.0	0.0	0.0	0.0	0.0	1719.0	933.0	1808.0	7098.0	0.0	2620.0	0.0	0.0	0.0	0.0	0.0	0.0	6879.0	7085.0	0.0	2756.0	0.0	stag	25.0	out	67.0
stag_out_005_V67	0.0	0.0	0.0	0.0	0.0	0.0	0.0	0.0	0.0	0.0	0.0	2750.0	1565.0	1697.0	2043.0	0.0	1809.0	0.0	0.0	0.0	0.0	0.0	0.0	5828.0	5981.0	0.0	1774.0	0.0	stag	25.0	out	67.0
stag_out_010_V67	10.0	0.0	0.0	78.0	8.0	0.0	0.0	0.0	0.0	0.0	107.0	470.0	134.0	4249.0	0.0	4829.0	121.0	1439.0	0.0	2001.0	0.0	0.0	0.0	3472.0	595.0	0.0	209.0	7.0	stag	27.0	out	67.0
stag_out_011_V67	3.0	0.0	0.0	43.0	11.0	0.0	0.0	0.0	0.0	0.0	52.0	293.0	67.0	2265.0	0.0	3215.0	59.0	846.0	0.0	1389.0	0.0	0.0	0.0	2540.0	405.0	0.0	141.0	0.0	stag	27.0	out	67.0
stag_st_01_V67	0.0	0.0	0.0	78.0	83.0	22018.0	0.0	0.0	0.0	7.0	92.0	2221.0	0.0	17008.0	0.0	12214.0	201.0	8511.0	0.0	4313.0	0.0	0.0	0.0	17622.0	3399.0	0.0	596.0	37.0	stag	1.0	in	67.0
stag_st_02_V67	5.0	15.0	0.0	133.0	219.0	50186.0	0.0	0.0	0.0	15.0	166.0	4383.0	0.0	35652.0	0.0	27171.0	464.0	18906.0	0.0	9044.0	0.0	0.0	0.0	37115.0	7461.0	0.0	1018.0	55.0	stag	2.0	in	67.0
stag_st_03_V67	4.0	0.0	0.0	56.0	77.0	19513.0	0.0	0.0	0.0	7.0	68.0	1945.0	0.0	14767.0	0.0	10788.0	208.0	7494.0	0.0	3389.0	0.0	0.0	0.0	14514.0	2789.0	0.0	477.0	20.0	stag	3.0	in	67.0
stag_st_04_V67	9.0	14.0	0.0	264.0	294.0	80166.0	0.0	5.0	0.0	28.0	254.0	7982.0	0.0	58360.0	0.0	42455.0	745.0	30919.0	0.0	14394.0	0.0	0.0	0.0	57045.0	10558.0	0.0	1828.0	111.0	stag	4.0	in	67.0
stag_st_05_V67	8.0	14.0	0.0	209.0	267.0	66729.0	0.0	3.0	0.0	33.0	216.0	5275.0	0.0	45695.0	0.0	34393.0	528.0	24960.0	0.0	11793.0	0.0	0.0	0.0	47080.0	9496.0	0.0	1473.0	77.0	stag	5.0	in	67.0
stag_st_06_V67	9.0	18.0	0.0	301.0	402.0	97505.0	0.0	0.0	0.0	28.0	336.0	7579.0	0.0	68139.0	0.0	51154.0	802.0	36565.0	0.0	18042.0	0.0	0.0	0.0	72535.0	14582.0	0.0	1937.0	100.0	stag	6.0	in	67.0
stag_st_07_V67	16.0	18.0	0.0	210.0	293.0	78227.0	0.0	0.0	0.0	25.0	262.0	7607.0	0.0	58360.0	0.0	45387.0	753.0	31394.0	0.0	13762.0	0.0	0.0	0.0	57102.0	11075.0	0.0	1584.0	102.0	stag	7.0	in	67.0
stag_st_08_V67	3.0	15.0	0.0	169.0	198.0	49573.0	0.0	0.0	0.0	13.0	150.0	4018.0	0.0	32915.0	0.0	24313.0	412.0	17922.0	0.0	9397.0	0.0	0.0	0.0	35295.0	6947.0	0.0	1019.0	71.0	stag	8.0	in	67.0
stag_st_09_V67	4.0	0.0	0.0	59.0	72.0	19707.0	0.0	0.0	0.0	0.0	70.0	1793.0	0.0	12790.0	0.0	9938.0	146.0	6806.0	0.0	3753.0	0.0	0.0	0.0	14366.0	2621.0	0.0	454.0	30.0	stag	9.0	in	67.0
