# Supplementary material for: Multi-amplicon microbiome data analysis pipelines for mixed orientation sequences using QIIME2: Assessing reference database, variable region and pre-processing bias in classification of mock bacterial community samples
Source: PLoS One. 2023 Jan 13;18(1):e0280293. doi: 10.1371/journal.pone.0280293 (PMC9838852; doi:10.1371/journal.pone.0280293)
Supplement: S15 Appendix — (CSV) [file pone.0280293.s032.csv]

index	Bacteria;Actinobacteria;Actinobacteria;Actinobacteridae;Actinomycetales;Actinomycineae	Bacteria;Actinobacteria;Actinobacteria;Actinobacteridae;Actinomycetales;Propionibacterineae	Bacteria;Actinobacteria;Actinobacteria;Actinobacteridae;Actinomycetales;__	Bacteria;Actinobacteria;Actinobacteria;Actinobacteridae;Bifidobacteriales;Bifidobacteriaceae	Bacteria;Actinobacteria;Actinobacteria;Actinobacteridae;__;__	Bacteria;Deinococcus-Thermus;Deinococci;Deinococcales;Deinococcaceae;Deinococcus	Bacteria;Firmicutes;Bacilli;Bacillales;Bacillaceae 1;__	Bacteria;Firmicutes;Bacilli;Bacillales;Staphylococcaceae;Staphylococcus	Bacteria;Firmicutes;Bacilli;Bacillales;__;__	Bacteria;Firmicutes;Bacilli;Lactobacillales;__;__	Bacteria;Firmicutes;__;__;__;__	Bacteria;Proteobacteria;Alphaproteobacteria;Caulobacterales;Hyphomonadaceae;__	Bacteria;Proteobacteria;Alphaproteobacteria;Rhodobacterales;Rhodobacteraceae;Rhodobacter	Bacteria;Proteobacteria;Alphaproteobacteria;Rhodobacterales;Rhodobacteraceae;Thioclava	Bacteria;Proteobacteria;Alphaproteobacteria;Rhodobacterales;Rhodobacteraceae;__	Bacteria;Proteobacteria;Alphaproteobacteria;Rickettsiales;Rickettsiaceae;Rickettsia	Bacteria;Proteobacteria;Alphaproteobacteria;__;__;__	Bacteria;Proteobacteria;Epsilonproteobacteria;Campylobacterales;Helicobacteraceae;Helicobacter	Bacteria;Proteobacteria;Gammaproteobacteria;Enterobacteriales;Enterobacteriaceae;__	Bacteria;Proteobacteria;Gammaproteobacteria;Pseudomonadales;Moraxellaceae;__	Bacteria;Proteobacteria;Gammaproteobacteria;Pseudomonadales;Pseudomonadaceae;__	Bacteria;Proteobacteria;Gammaproteobacteria;Pseudomonadales;__;__	Bacteria;Proteobacteria;Gammaproteobacteria;__;__;__	Bacteria;Proteobacteria;__;__;__;__	Bacteria;__;__;__;__;__	even_stag	run	in_out	v_region
even_or_12_V8	0.0	2167.0	571.0	1320.0	0.0	2467.0	140.0	0.0	522.0	8598.0	14.0	0.0	3923.0	0.0	0.0	0.0	0.0	103.0	3268.0	4316.0	2582.0	0.0	0.0	3341.0	0.0	even	12.0	in	8.0
even_or_13_V8	0.0	10435.0	2584.0	6587.0	0.0	10590.0	610.0	0.0	1956.0	35533.0	76.0	0.0	18053.0	0.0	0.0	0.0	0.0	394.0	13935.0	19305.0	11230.0	9.0	0.0	14532.0	0.0	even	13.0	in	8.0
even_or_19_V8	0.0	2919.0	729.0	1521.0	0.0	3612.0	233.0	0.0	742.0	12147.0	22.0	0.0	5984.0	0.0	0.0	0.0	0.0	131.0	4291.0	6226.0	3259.0	0.0	0.0	4550.0	0.0	even	19.0	in	8.0
even_or_20_V8	0.0	3988.0	924.0	1924.0	0.0	4153.0	244.0	0.0	818.0	15339.0	31.0	0.0	7056.0	0.0	0.0	0.0	0.0	175.0	6021.0	7513.0	3914.0	0.0	2.0	5159.0	0.0	even	20.0	in	8.0
even_or_21_V8	0.0	2465.0	608.0	847.0	0.0	3340.0	166.0	0.0	679.0	10346.0	20.0	0.0	5153.0	0.0	0.0	0.0	0.0	126.0	3475.0	5670.0	2809.0	0.0	0.0	4068.0	0.0	even	21.0	in	8.0
even_out_001_V8	0.0	334.0	11.0	0.0	0.0	10.0	73.0	0.0	1232.0	17028.0	6.0	0.0	32747.0	0.0	0.0	0.0	0.0	29.0	943.0	127.0	1966.0	0.0	4634.0	336.0	0.0	even	22.0	out	8.0
even_out_006_V8	0.0	3.0	119.0	15.0	0.0	231.0	367.0	0.0	61.0	6999.0	0.0	0.0	4276.0	0.0	0.0	0.0	0.0	32.0	5097.0	3514.0	3777.0	0.0	0.0	1298.0	0.0	even	26.0	out	8.0
even_out_007_V8	0.0	8.0	106.0	17.0	0.0	2811.0	315.0	0.0	40.0	7315.0	0.0	0.0	4619.0	0.0	0.0	0.0	0.0	29.0	4943.0	3460.0	3602.0	0.0	0.0	1500.0	4.0	even	26.0	out	8.0
even_out_008_V8	0.0	643.0	163.0	93.0	0.0	1681.0	145.0	0.0	98.0	8737.0	0.0	0.0	4431.0	0.0	0.0	0.0	0.0	16.0	3807.0	3710.0	2746.0	0.0	0.0	1887.0	3.0	even	26.0	out	8.0
even_out_009_V8	0.0	321.0	55.0	90.0	0.0	1324.0	553.0	0.0	153.0	6292.0	0.0	0.0	1895.0	0.0	0.0	0.0	0.0	38.0	4070.0	3411.0	2448.0	0.0	0.0	1719.0	0.0	even	26.0	out	8.0
even_out_012_V8	0.0	1755.0	500.0	0.0	0.0	1004.0	288.0	0.0	3447.0	7887.0	17.0	0.0	1458.0	0.0	0.0	0.0	0.0	363.0	1769.0	2417.0	1637.0	0.0	0.0	1794.0	0.0	even	27.0	out	8.0
even_out_013_V8	0.0	2294.0	542.0	0.0	0.0	1355.0	245.0	0.0	3591.0	8289.0	11.0	0.0	1953.0	0.0	0.0	0.0	0.0	446.0	2168.0	2832.0	2136.0	0.0	0.0	2219.0	0.0	even	27.0	out	8.0
even_st_01_V8	0.0	3960.0	1007.0	2474.0	0.0	4869.0	288.0	0.0	837.0	14038.0	28.0	0.0	7021.0	0.0	0.0	0.0	0.0	184.0	6794.0	7164.0	4574.0	0.0	0.0	6230.0	0.0	even	1.0	in	8.0
even_st_02_V8	0.0	48.0	9663.0	0.0	3758.0	13.0	425.0	0.0	1417.0	17033.0	52.0	0.0	0.0	0.0	13425.0	0.0	0.0	229.0	12832.0	0.0	7303.0	12366.0	0.0	9420.0	7153.0	even	2.0	in	8.0
even_st_03_V8	6.0	7282.0	1772.0	4146.0	0.0	7405.0	474.0	0.0	1595.0	26712.0	57.0	0.0	12155.0	0.0	0.0	0.0	0.0	313.0	11956.0	13804.0	8192.0	0.0	0.0	10629.0	0.0	even	3.0	in	8.0
even_st_04_V8	0.0	61.0	13733.0	40.0	6635.0	0.0	699.0	0.0	2123.0	23787.0	78.0	0.0	0.0	0.0	20034.0	0.0	0.0	367.0	18432.0	0.0	11914.0	18487.0	0.0	15182.0	10655.0	even	4.0	in	8.0
even_st_05_V8	0.0	9864.0	2476.0	4821.0	0.0	9159.0	524.0	0.0	1871.0	31751.0	92.0	0.0	16254.0	0.0	0.0	0.0	0.0	324.0	12657.0	16168.0	9387.0	0.0	0.0	12300.0	0.0	even	5.0	in	8.0
even_st_06_V8	0.0	14400.0	3414.0	6766.0	0.0	11256.0	675.0	0.0	2505.0	42764.0	98.0	0.0	22183.0	0.0	0.0	0.0	0.0	355.0	18647.0	20294.0	11982.0	0.0	0.0	15953.0	0.0	even	6.0	in	8.0
even_st_07_V8	0.0	11155.0	2940.0	6319.0	0.0	11724.0	707.0	0.0	2331.0	41845.0	76.0	5.0	19907.0	0.0	0.0	0.0	0.0	457.0	14261.0	21282.0	11696.0	0.0	0.0	14845.0	0.0	even	7.0	in	8.0
even_st_08_V8	0.0	3528.0	892.0	1893.0	0.0	3114.0	198.0	0.0	611.0	11879.0	28.0	0.0	5838.0	0.0	0.0	0.0	38.0	90.0	4589.0	5515.0	3361.0	0.0	0.0	4426.0	0.0	even	8.0	in	8.0
even_st_09_V8	0.0	3750.0	931.0	2253.0	0.0	3814.0	255.0	3.0	616.0	12949.0	33.0	0.0	6472.0	0.0	0.0	0.0	0.0	137.0	5190.0	6813.0	4169.0	0.0	0.0	5278.0	0.0	even	9.0	in	8.0
stag_or_12_V8	0.0	51.0	0.0	2.0	0.0	0.0	37.0	0.0	20886.0	6544.0	0.0	0.0	6854.0	0.0	0.0	0.0	0.0	0.0	6484.0	101.0	496.0	0.0	0.0	96.0	0.0	stag	12.0	in	8.0
stag_or_13_V8	0.0	146.0	4.0	0.0	0.0	12.0	86.0	0.0	50628.0	17500.0	15.0	0.0	19902.0	0.0	0.0	0.0	0.0	8.0	19625.0	273.0	1430.0	0.0	9.0	198.0	0.0	stag	13.0	in	8.0
stag_or_19_V8	0.0	85.0	2.0	5.0	0.0	7.0	50.0	0.0	29916.0	9212.0	6.0	0.0	10689.0	0.0	0.0	0.0	0.0	0.0	8789.0	134.0	690.0	0.0	0.0	129.0	0.0	stag	19.0	in	8.0
stag_or_20_V8	0.0	79.0	3.0	5.0	0.0	4.0	44.0	0.0	30081.0	9569.0	6.0	0.0	10283.0	0.0	0.0	0.0	0.0	2.0	10780.0	166.0	662.0	0.0	0.0	101.0	0.0	stag	20.0	in	8.0
stag_or_21_V8	0.0	53.0	0.0	0.0	0.0	6.0	33.0	0.0	23903.0	6543.0	0.0	0.0	6889.0	0.0	0.0	0.0	0.0	0.0	6064.0	126.0	505.0	0.0	0.0	95.0	0.0	stag	21.0	in	8.0
stag_out_002_V8	0.0	49.0	6.0	0.0	0.0	2.0	6.0	0.0	113.0	3218.0	0.0	0.0	3068.0	5.0	0.0	3.0	0.0	2.0	3379.0	19.0	575.0	0.0	0.0	49.0	0.0	stag	23.0	out	8.0
stag_out_003_V8	0.0	1428.0	422.0	0.0	0.0	291.0	187.0	0.0	1747.0	7320.0	31.0	0.0	1172.0	0.0	0.0	0.0	0.0	134.0	1449.0	1750.0	1329.0	0.0	0.0	1553.0	0.0	stag	24.0	out	8.0
stag_out_004_V8	0.0	0.0	0.0	0.0	0.0	0.0	111.0	0.0	965.0	3016.0	0.0	0.0	0.0	0.0	0.0	0.0	0.0	0.0	5023.0	0.0	2812.0	0.0	4286.0	0.0	0.0	stag	25.0	out	8.0
stag_out_005_V8	0.0	0.0	0.0	0.0	0.0	0.0	90.0	0.0	1329.0	2575.0	0.0	0.0	0.0	0.0	0.0	0.0	0.0	0.0	9921.0	0.0	2712.0	0.0	0.0	0.0	119.0	stag	25.0	out	8.0
stag_out_010_V8	0.0	96.0	0.0	0.0	0.0	3.0	126.0	0.0	2956.0	13775.0	11.0	0.0	7488.0	0.0	0.0	0.0	0.0	22.0	9132.0	100.0	908.0	0.0	0.0	94.0	0.0	stag	27.0	out	8.0
stag_out_011_V8	0.0	89.0	0.0	0.0	0.0	3.0	68.0	0.0	1681.0	11010.0	0.0	0.0	6000.0	0.0	0.0	0.0	0.0	24.0	7034.0	103.0	752.0	0.0	0.0	87.0	0.0	stag	27.0	out	8.0
stag_st_01_V8	0.0	67.0	3.0	5.0	0.0	8.0	52.0	0.0	27126.0	8893.0	0.0	0.0	9862.0	0.0	0.0	0.0	0.0	3.0	10278.0	153.0	758.0	0.0	0.0	123.0	0.0	stag	1.0	in	8.0
stag_st_02_V8	0.0	0.0	110.0	0.0	0.0	0.0	65.0	0.0	41719.0	1418.0	21.0	0.0	0.0	0.0	16011.0	0.0	0.0	5.0	18461.0	0.0	1104.0	218.0	0.0	169.0	13.0	stag	2.0	in	8.0
stag_st_03_V8	0.0	63.0	0.0	0.0	0.0	4.0	35.0	0.0	21471.0	7105.0	0.0	0.0	7459.0	0.0	0.0	0.0	0.0	3.0	8002.0	105.0	587.0	0.0	0.0	93.0	0.0	stag	3.0	in	8.0
stag_st_04_V8	0.0	0.0	224.0	0.0	23.0	0.0	115.0	0.0	76837.0	2471.0	21.0	0.0	0.0	0.0	30163.0	0.0	0.0	8.0	31140.0	0.0	1995.0	378.0	0.0	294.0	20.0	stag	4.0	in	8.0
stag_st_05_V8	0.0	173.0	4.0	8.0	0.0	9.0	105.0	0.0	63462.0	21212.0	19.0	0.0	23294.0	0.0	0.0	0.0	0.0	9.0	22761.0	328.0	1524.0	0.0	0.0	254.0	0.0	stag	5.0	in	8.0
stag_st_06_V8	0.0	262.0	7.0	12.0	0.0	17.0	96.0	0.0	74947.0	27334.0	15.0	0.0	28361.0	0.0	0.0	0.0	0.0	9.0	31973.0	426.0	1962.0	0.0	0.0	282.0	0.0	stag	6.0	in	8.0
stag_st_07_V8	0.0	190.0	7.0	13.0	0.0	15.0	115.0	0.0	77394.0	25872.0	24.0	0.0	27834.0	0.0	0.0	0.0	0.0	8.0	26477.0	411.0	1841.0	0.0	0.0	289.0	0.0	stag	7.0	in	8.0
stag_st_08_V8	0.0	142.0	2.0	0.0	0.0	9.0	74.0	0.0	44857.0	16872.0	14.0	0.0	17775.0	0.0	0.0	0.0	40.0	8.0	18460.0	240.0	1330.0	0.0	0.0	197.0	0.0	stag	8.0	in	8.0
stag_st_09_V8	0.0	63.0	0.0	4.0	0.0	4.0	23.0	0.0	20332.0	7811.0	7.0	0.0	8504.0	0.0	0.0	0.0	0.0	3.0	8099.0	133.0	612.0	0.0	0.0	102.0	0.0	stag	9.0	in	8.0
