# Supplementary material for: Multi-amplicon microbiome data analysis pipelines for mixed orientation sequences using QIIME2: Assessing reference database, variable region and pre-processing bias in classification of mock bacterial community samples
Source: PLoS One. 2023 Jan 13;18(1):e0280293. doi: 10.1371/journal.pone.0280293 (PMC9838852; doi:10.1371/journal.pone.0280293)
Supplement: S16 Appendix — (CSV) [file pone.0280293.s033.csv]

index	D_0__Bacteria;D_1__Actinobacteria;D_2__Actinobacteria;D_3__Actinomycetales;D_4__Actinomycetaceae;D_5__Actinomyces	D_0__Bacteria;D_1__Actinobacteria;D_2__Actinobacteria;D_3__Bifidobacteriales;D_4__Bifidobacteriaceae;D_5__Bifidobacterium	D_0__Bacteria;D_1__Actinobacteria;D_2__Actinobacteria;D_3__Propionibacteriales;D_4__Propionibacteriaceae;D_5__Cutibacterium	D_0__Bacteria;D_1__Actinobacteria;D_2__Actinobacteria;__;__;__	D_0__Bacteria;D_1__Deinococcus-Thermus;D_2__Deinococci;D_3__Deinococcales;D_4__Deinococcaceae;D_5__Deinococcus	D_0__Bacteria;D_1__Epsilonbacteraeota;D_2__Campylobacteria;D_3__Campylobacterales;D_4__Helicobacteraceae;D_5__Helicobacter	D_0__Bacteria;D_1__Firmicutes;D_2__Bacilli;D_3__Bacillales;D_4__Bacillaceae;D_5__Bacillus	D_0__Bacteria;D_1__Firmicutes;D_2__Bacilli;D_3__Bacillales;D_4__Listeriaceae;D_5__Listeria	D_0__Bacteria;D_1__Firmicutes;D_2__Bacilli;D_3__Bacillales;D_4__Staphylococcaceae;D_5__Staphylococcus	D_0__Bacteria;D_1__Firmicutes;D_2__Bacilli;D_3__Lactobacillales;D_4__Enterococcaceae;D_5__Enterococcus	D_0__Bacteria;D_1__Firmicutes;D_2__Bacilli;D_3__Lactobacillales;D_4__Lactobacillaceae;D_5__Lactobacillus	D_0__Bacteria;D_1__Firmicutes;D_2__Bacilli;D_3__Lactobacillales;D_4__Streptococcaceae;D_5__Streptococcus	D_0__Bacteria;D_1__Firmicutes;D_2__Bacilli;D_3__Lactobacillales;__;__	D_0__Bacteria;D_1__Firmicutes;D_2__Clostridia;D_3__Clostridiales;D_4__Clostridiaceae 1;D_5__Clostridium sensu stricto 1	D_0__Bacteria;D_1__Firmicutes;D_2__Clostridia;D_3__Clostridiales;D_4__Clostridiaceae 1;__	D_0__Bacteria;D_1__Proteobacteria;D_2__Alphaproteobacteria;D_3__Rhodobacterales;D_4__Rhodobacteraceae;D_5__Rhodobacter	D_0__Bacteria;D_1__Proteobacteria;D_2__Alphaproteobacteria;D_3__Rhodobacterales;D_4__Rhodobacteraceae;__	D_0__Bacteria;D_1__Proteobacteria;D_2__Alphaproteobacteria;D_3__Rickettsiales;D_4__Rickettsiaceae;D_5__Rickettsia	D_0__Bacteria;D_1__Proteobacteria;D_2__Alphaproteobacteria;__;__;__	D_0__Bacteria;D_1__Proteobacteria;D_2__Gammaproteobacteria;D_3__Betaproteobacteriales;D_4__Neisseriaceae;D_5__Neisseria	D_0__Bacteria;D_1__Proteobacteria;D_2__Gammaproteobacteria;D_3__Enterobacteriales;D_4__Enterobacteriaceae;D_5__Escherichia-Shigella	D_0__Bacteria;D_1__Proteobacteria;D_2__Gammaproteobacteria;D_3__Enterobacteriales;D_4__Enterobacteriaceae;D_5__Salmonella	D_0__Bacteria;D_1__Proteobacteria;D_2__Gammaproteobacteria;D_3__Enterobacteriales;D_4__Enterobacteriaceae;__	D_0__Bacteria;D_1__Proteobacteria;D_2__Gammaproteobacteria;D_3__Pseudomonadales;D_4__Moraxellaceae;D_5__Acinetobacter	D_0__Bacteria;D_1__Proteobacteria;D_2__Gammaproteobacteria;D_3__Pseudomonadales;D_4__Pseudomonadaceae;D_5__Pseudomonas	D_0__Bacteria;D_1__Proteobacteria;D_2__Gammaproteobacteria;D_3__Xanthomonadales;D_4__Xanthomonadaceae;D_5__Lysobacter	D_0__Bacteria;D_1__Proteobacteria;D_2__Gammaproteobacteria;__;__;__	D_0__Bacteria;__;__;__;__;__	even_stag	run	in_out	v_region
even_or_12_V8	571.0	1320.0	2167.0	0.0	2467.0	103.0	140.0	0.0	522.0	1213.0	0.0	7385.0	0.0	14.0	0.0	3923.0	0.0	0.0	0.0	3341.0	3268.0	0.0	0.0	4316.0	2582.0	0.0	0.0	0.0	even	12.0	in	8.0
even_or_13_V8	2584.0	6587.0	10435.0	0.0	10590.0	394.0	610.0	0.0	1956.0	4850.0	0.0	30683.0	0.0	76.0	0.0	18053.0	0.0	0.0	0.0	14532.0	13920.0	0.0	0.0	19314.0	11230.0	0.0	15.0	0.0	even	13.0	in	8.0
even_or_19_V8	729.0	1521.0	2919.0	0.0	3612.0	131.0	233.0	0.0	742.0	1816.0	0.0	10331.0	0.0	22.0	0.0	5984.0	0.0	0.0	0.0	4550.0	4291.0	0.0	0.0	6226.0	3259.0	0.0	0.0	0.0	even	19.0	in	8.0
even_or_20_V8	924.0	1924.0	3988.0	0.0	4153.0	175.0	244.0	0.0	818.0	2245.0	0.0	13094.0	0.0	31.0	0.0	7056.0	0.0	0.0	0.0	5159.0	6021.0	0.0	0.0	7513.0	3914.0	2.0	0.0	0.0	even	20.0	in	8.0
even_or_21_V8	608.0	847.0	2465.0	0.0	3340.0	126.0	166.0	0.0	679.0	1621.0	0.0	8725.0	0.0	20.0	0.0	5153.0	0.0	0.0	0.0	4068.0	3475.0	0.0	0.0	5670.0	2809.0	0.0	0.0	0.0	even	21.0	in	8.0
even_out_001_V8	5.0	0.0	340.0	0.0	10.0	29.0	73.0	107.0	1125.0	0.0	0.0	17028.0	0.0	6.0	0.0	32747.0	0.0	0.0	0.0	336.0	5386.0	0.0	191.0	127.0	1966.0	0.0	0.0	0.0	even	22.0	out	8.0
even_out_006_V8	119.0	15.0	3.0	0.0	231.0	32.0	367.0	0.0	61.0	1812.0	0.0	5187.0	0.0	0.0	0.0	4276.0	0.0	0.0	0.0	1289.0	5097.0	0.0	0.0	3514.0	3777.0	0.0	9.0	0.0	even	26.0	out	8.0
even_out_007_V8	106.0	17.0	8.0	0.0	2811.0	29.0	315.0	0.0	40.0	1903.0	0.0	5412.0	4.0	0.0	0.0	4619.0	0.0	0.0	0.0	1500.0	4943.0	0.0	0.0	3460.0	3602.0	0.0	0.0	0.0	even	26.0	out	8.0
even_out_008_V8	163.0	93.0	643.0	0.0	1681.0	16.0	145.0	0.0	98.0	1671.0	0.0	7066.0	0.0	0.0	0.0	4434.0	0.0	0.0	0.0	1887.0	3763.0	0.0	0.0	3710.0	2746.0	0.0	44.0	0.0	even	26.0	out	8.0
even_out_009_V8	55.0	90.0	321.0	0.0	1324.0	38.0	553.0	0.0	153.0	1709.0	0.0	4583.0	0.0	0.0	0.0	1895.0	0.0	0.0	0.0	1719.0	4070.0	0.0	0.0	3411.0	2448.0	0.0	0.0	0.0	even	26.0	out	8.0
even_out_012_V8	500.0	0.0	1755.0	0.0	1004.0	363.0	288.0	2371.0	1076.0	1438.0	0.0	6449.0	0.0	17.0	0.0	1458.0	0.0	0.0	0.0	1794.0	1769.0	0.0	0.0	2417.0	1637.0	0.0	0.0	0.0	even	27.0	out	8.0
even_out_013_V8	542.0	0.0	2294.0	0.0	1355.0	446.0	245.0	2585.0	1006.0	1593.0	0.0	6696.0	0.0	0.0	11.0	1953.0	0.0	0.0	0.0	2219.0	2168.0	0.0	0.0	2832.0	2136.0	0.0	0.0	0.0	even	27.0	out	8.0
even_st_01_V8	1007.0	2474.0	3960.0	0.0	4869.0	184.0	288.0	0.0	837.0	2123.0	0.0	11915.0	0.0	28.0	0.0	7021.0	0.0	0.0	0.0	6230.0	6794.0	0.0	0.0	7164.0	4574.0	0.0	0.0	0.0	even	1.0	in	8.0
even_st_02_V8	2006.0	3758.0	7705.0	0.0	7166.0	229.0	425.0	0.0	1417.0	3804.0	0.0	13229.0	0.0	52.0	0.0	0.0	13425.0	0.0	0.0	9420.0	12832.0	0.0	0.0	12366.0	7303.0	0.0	0.0	0.0	even	2.0	in	8.0
even_st_03_V8	1778.0	4146.0	7282.0	0.0	7405.0	313.0	474.0	0.0	1595.0	3836.0	0.0	22876.0	0.0	57.0	0.0	12155.0	0.0	0.0	0.0	10629.0	11956.0	0.0	0.0	13804.0	8192.0	0.0	0.0	0.0	even	3.0	in	8.0
even_st_04_V8	2947.0	6675.0	10847.0	0.0	10655.0	367.0	699.0	0.0	2123.0	5419.0	0.0	18368.0	0.0	78.0	0.0	0.0	20034.0	0.0	0.0	15182.0	18432.0	0.0	0.0	18487.0	11914.0	0.0	0.0	0.0	even	4.0	in	8.0
even_st_05_V8	2476.0	4821.0	9864.0	0.0	9159.0	324.0	524.0	0.0	1871.0	4570.0	0.0	27181.0	0.0	92.0	0.0	16254.0	0.0	0.0	0.0	12300.0	12657.0	0.0	0.0	16168.0	9387.0	0.0	0.0	0.0	even	5.0	in	8.0
even_st_06_V8	3414.0	6766.0	14400.0	0.0	11256.0	355.0	675.0	0.0	2505.0	5964.0	0.0	36800.0	0.0	98.0	0.0	22183.0	0.0	0.0	0.0	15953.0	18647.0	0.0	0.0	20294.0	11982.0	0.0	0.0	0.0	even	6.0	in	8.0
even_st_07_V8	2940.0	6319.0	11155.0	0.0	11724.0	457.0	707.0	0.0	2331.0	5960.0	0.0	35885.0	0.0	76.0	0.0	19907.0	0.0	0.0	0.0	14845.0	14261.0	0.0	0.0	21282.0	11696.0	0.0	0.0	5.0	even	7.0	in	8.0
even_st_08_V8	892.0	1893.0	3528.0	0.0	3114.0	90.0	198.0	0.0	611.0	1688.0	0.0	10191.0	0.0	28.0	0.0	5838.0	0.0	0.0	38.0	4426.0	4589.0	0.0	0.0	5515.0	3361.0	0.0	0.0	0.0	even	8.0	in	8.0
even_st_09_V8	931.0	2253.0	3750.0	0.0	3814.0	137.0	255.0	0.0	619.0	1885.0	0.0	11064.0	0.0	33.0	0.0	6472.0	0.0	0.0	0.0	5278.0	5190.0	0.0	0.0	6813.0	4169.0	0.0	0.0	0.0	even	9.0	in	8.0
stag_or_12_V8	0.0	2.0	51.0	0.0	0.0	0.0	37.0	0.0	20886.0	0.0	0.0	6544.0	0.0	0.0	0.0	6854.0	0.0	0.0	0.0	96.0	6484.0	0.0	0.0	101.0	496.0	0.0	0.0	0.0	stag	12.0	in	8.0
stag_or_13_V8	4.0	0.0	146.0	0.0	12.0	8.0	86.0	0.0	50628.0	0.0	0.0	17500.0	0.0	15.0	0.0	19902.0	0.0	0.0	0.0	198.0	19634.0	0.0	0.0	273.0	1430.0	0.0	0.0	0.0	stag	13.0	in	8.0
stag_or_19_V8	2.0	5.0	85.0	0.0	7.0	0.0	50.0	0.0	29916.0	3.0	0.0	9209.0	0.0	0.0	6.0	10689.0	0.0	0.0	0.0	129.0	8789.0	0.0	0.0	134.0	690.0	0.0	0.0	0.0	stag	19.0	in	8.0
stag_or_20_V8	3.0	5.0	79.0	0.0	4.0	2.0	44.0	0.0	30081.0	2.0	0.0	9567.0	0.0	0.0	6.0	10283.0	0.0	0.0	0.0	101.0	10780.0	0.0	0.0	166.0	662.0	0.0	0.0	0.0	stag	20.0	in	8.0
stag_or_21_V8	0.0	0.0	53.0	0.0	6.0	0.0	33.0	0.0	23903.0	0.0	0.0	6543.0	0.0	0.0	0.0	6889.0	0.0	0.0	0.0	95.0	6064.0	0.0	0.0	126.0	505.0	0.0	0.0	0.0	stag	21.0	in	8.0
stag_out_002_V8	6.0	0.0	49.0	0.0	2.0	2.0	6.0	11.0	102.0	0.0	0.0	3218.0	0.0	0.0	0.0	3073.0	0.0	3.0	0.0	49.0	3379.0	0.0	0.0	19.0	575.0	0.0	0.0	0.0	stag	23.0	out	8.0
stag_out_003_V8	422.0	0.0	1428.0	0.0	291.0	134.0	187.0	1284.0	463.0	667.0	0.0	6653.0	0.0	31.0	0.0	1172.0	0.0	0.0	0.0	1553.0	1449.0	0.0	0.0	1750.0	1329.0	0.0	0.0	0.0	stag	24.0	out	8.0
stag_out_004_V8	0.0	0.0	0.0	0.0	0.0	0.0	111.0	671.0	294.0	2622.0	394.0	0.0	0.0	0.0	0.0	0.0	0.0	0.0	0.0	0.0	4286.0	5023.0	0.0	0.0	2812.0	0.0	0.0	0.0	stag	25.0	out	8.0
stag_out_005_V8	0.0	0.0	0.0	0.0	0.0	0.0	90.0	1127.0	202.0	2451.0	124.0	0.0	0.0	0.0	0.0	0.0	0.0	0.0	0.0	0.0	4374.0	5547.0	0.0	0.0	2712.0	0.0	0.0	119.0	stag	25.0	out	8.0
stag_out_010_V8	0.0	0.0	96.0	0.0	3.0	22.0	126.0	96.0	2860.0	10.0	0.0	13765.0	0.0	11.0	0.0	7488.0	0.0	0.0	0.0	94.0	9132.0	0.0	0.0	100.0	908.0	0.0	0.0	0.0	stag	27.0	out	8.0
stag_out_011_V8	0.0	0.0	89.0	0.0	3.0	24.0	68.0	90.0	1591.0	5.0	0.0	11005.0	0.0	0.0	0.0	6000.0	0.0	0.0	0.0	87.0	7034.0	0.0	0.0	103.0	752.0	0.0	0.0	0.0	stag	27.0	out	8.0
stag_st_01_V8	3.0	5.0	67.0	0.0	8.0	3.0	52.0	0.0	27126.0	0.0	0.0	8893.0	0.0	0.0	0.0	9862.0	0.0	0.0	0.0	123.0	10278.0	0.0	0.0	153.0	758.0	0.0	0.0	0.0	stag	1.0	in	8.0
stag_st_02_V8	7.0	0.0	103.0	63.0	13.0	5.0	65.0	0.0	41656.0	0.0	0.0	1418.0	0.0	21.0	0.0	0.0	16011.0	0.0	0.0	169.0	18461.0	0.0	0.0	218.0	1104.0	0.0	0.0	0.0	stag	2.0	in	8.0
stag_st_03_V8	0.0	0.0	63.0	0.0	4.0	3.0	35.0	0.0	21471.0	0.0	0.0	7105.0	0.0	0.0	0.0	7459.0	0.0	0.0	0.0	93.0	8002.0	0.0	0.0	105.0	587.0	0.0	0.0	0.0	stag	3.0	in	8.0
stag_st_04_V8	5.0	23.0	219.0	119.0	20.0	8.0	115.0	0.0	76718.0	0.0	0.0	2471.0	0.0	21.0	0.0	0.0	30163.0	0.0	0.0	294.0	31140.0	0.0	0.0	378.0	1995.0	0.0	0.0	0.0	stag	4.0	in	8.0
stag_st_05_V8	4.0	8.0	173.0	0.0	9.0	9.0	105.0	0.0	63462.0	10.0	0.0	21202.0	0.0	19.0	0.0	23294.0	0.0	0.0	0.0	254.0	22761.0	0.0	0.0	328.0	1524.0	0.0	0.0	0.0	stag	5.0	in	8.0
stag_st_06_V8	7.0	12.0	262.0	0.0	17.0	9.0	96.0	0.0	74947.0	11.0	0.0	27323.0	0.0	15.0	0.0	28361.0	0.0	0.0	0.0	282.0	31973.0	0.0	0.0	426.0	1962.0	0.0	0.0	0.0	stag	6.0	in	8.0
stag_st_07_V8	7.0	13.0	190.0	0.0	15.0	8.0	115.0	0.0	77394.0	6.0	0.0	25866.0	0.0	24.0	0.0	27834.0	0.0	0.0	0.0	289.0	26477.0	0.0	0.0	411.0	1841.0	0.0	0.0	0.0	stag	7.0	in	8.0
stag_st_08_V8	2.0	0.0	142.0	0.0	9.0	8.0	74.0	0.0	44857.0	8.0	0.0	16864.0	0.0	14.0	0.0	17775.0	0.0	0.0	40.0	197.0	18460.0	0.0	0.0	240.0	1330.0	0.0	0.0	0.0	stag	8.0	in	8.0
stag_st_09_V8	0.0	4.0	63.0	0.0	4.0	3.0	23.0	0.0	20332.0	0.0	0.0	7811.0	0.0	7.0	0.0	8504.0	0.0	0.0	0.0	102.0	8099.0	0.0	0.0	133.0	612.0	0.0	0.0	0.0	stag	9.0	in	8.0
