# Supplementary material for: Multi-amplicon microbiome data analysis pipelines for mixed orientation sequences using QIIME2: Assessing reference database, variable region and pre-processing bias in classification of mock bacterial community samples
Source: PLoS One. 2023 Jan 13;18(1):e0280293. doi: 10.1371/journal.pone.0280293 (PMC9838852; doi:10.1371/journal.pone.0280293)
Supplement: S19 Appendix — (CSV) [file pone.0280293.s036.csv]

index	D_0__Bacteria;D_1__Bacteroidetes;D_2__Bacteroidia;D_3__Bacteroidales;D_4__Porphyromonadaceae;D_5__Porphyromonas	D_0__Bacteria;D_1__Bacteroidetes;D_2__Bacteroidia;D_3__Bacteroidales;__;__	D_0__Bacteria;D_1__Deinococcus-Thermus;D_2__Deinococci;D_3__Deinococcales;D_4__Deinococcaceae;D_5__Deinococcus	D_0__Bacteria;D_1__Epsilonbacteraeota;D_2__Campylobacteria;D_3__Campylobacterales;D_4__Helicobacteraceae;D_5__Helicobacter	D_0__Bacteria;D_1__Firmicutes;D_2__Bacilli;D_3__Bacillales;D_4__Bacillaceae;D_5__Bacillus	D_0__Bacteria;D_1__Firmicutes;D_2__Bacilli;D_3__Bacillales;D_4__Staphylococcaceae;D_5__Staphylococcus	D_0__Bacteria;D_1__Firmicutes;D_2__Bacilli;D_3__Lactobacillales;D_4__Enterococcaceae;D_5__Enterococcus	D_0__Bacteria;D_1__Firmicutes;D_2__Bacilli;D_3__Lactobacillales;D_4__Streptococcaceae;D_5__Streptococcus	D_0__Bacteria;D_1__Firmicutes;D_2__Bacilli;D_3__Lactobacillales;__;__	D_0__Bacteria;D_1__Proteobacteria;D_2__Alphaproteobacteria;D_3__Rhodobacterales;D_4__Rhodobacteraceae;D_5__Rhodobacter	D_0__Bacteria;D_1__Proteobacteria;D_2__Gammaproteobacteria;D_3__Betaproteobacteriales;D_4__Neisseriaceae;__	D_0__Bacteria;D_1__Proteobacteria;D_2__Gammaproteobacteria;D_3__Enterobacteriales;D_4__Enterobacteriaceae;__	D_0__Bacteria;D_1__Proteobacteria;D_2__Gammaproteobacteria;D_3__Pseudomonadales;D_4__Moraxellaceae;D_5__Acinetobacter	D_0__Bacteria;D_1__Proteobacteria;D_2__Gammaproteobacteria;D_3__Pseudomonadales;D_4__Pseudomonadaceae;D_5__Pseudomonas	Unassigned;__;__;__;__;__	even_stag	run	in_out	v_region
even_or_12_V9	0.0	0.0	28.0	0.0	0.0	0.0	0.0	31.0	0.0	61.0	0.0	9562.0	6194.0	10.0	0.0	even	12.0	in	9.0
even_or_13_V9	9.0	0.0	99.0	0.0	39.0	32.0	0.0	81.0	0.0	319.0	5.0	42594.0	30834.0	25.0	8.0	even	13.0	in	9.0
even_or_19_V9	2.0	0.0	26.0	5.0	0.0	22.0	0.0	41.0	0.0	93.0	0.0	11798.0	11774.0	8.0	0.0	even	19.0	in	9.0
even_or_20_V9	0.0	0.0	43.0	3.0	20.0	22.0	0.0	22.0	0.0	121.0	2.0	18098.0	12549.0	11.0	4.0	even	20.0	in	9.0
even_or_21_V9	0.0	0.0	29.0	4.0	0.0	16.0	0.0	34.0	0.0	98.0	2.0	6802.0	10047.0	16.0	0.0	even	21.0	in	9.0
even_out_006_V9	0.0	0.0	0.0	0.0	10.0	0.0	0.0	6.0	0.0	13.0	0.0	11385.0	5214.0	3.0	0.0	even	26.0	out	9.0
even_out_007_V9	0.0	0.0	3.0	0.0	0.0	0.0	0.0	10.0	0.0	5.0	0.0	17364.0	8725.0	0.0	0.0	even	26.0	out	9.0
even_out_008_V9	0.0	0.0	0.0	0.0	0.0	0.0	0.0	6.0	0.0	0.0	0.0	15933.0	12167.0	0.0	0.0	even	26.0	out	9.0
even_out_009_V9	0.0	0.0	0.0	0.0	0.0	0.0	0.0	0.0	0.0	0.0	0.0	6252.0	3620.0	0.0	0.0	even	26.0	out	9.0
even_out_012_V9	0.0	0.0	0.0	0.0	0.0	6.0	12.0	0.0	0.0	5.0	0.0	1237.0	997.0	0.0	0.0	even	27.0	out	9.0
even_out_013_V9	0.0	0.0	0.0	0.0	20.0	0.0	0.0	0.0	0.0	0.0	0.0	1753.0	1351.0	0.0	0.0	even	27.0	out	9.0
even_st_01_V9	0.0	0.0	30.0	0.0	0.0	10.0	0.0	53.0	0.0	175.0	0.0	14655.0	11865.0	21.0	0.0	even	1.0	in	9.0
even_st_02_V9	7.0	0.0	80.0	4.0	35.0	25.0	0.0	41.0	46.0	215.0	0.0	30035.0	24436.0	22.0	6.0	even	2.0	in	9.0
even_st_03_V9	0.0	0.0	49.0	0.0	15.0	15.0	0.0	45.0	0.0	247.0	0.0	26288.0	17630.0	22.0	6.0	even	3.0	in	9.0
even_st_04_V9	0.0	0.0	77.0	8.0	72.0	38.0	0.0	61.0	0.0	304.0	7.0	51018.0	36080.0	33.0	21.0	even	4.0	in	9.0
even_st_05_V9	0.0	0.0	66.0	0.0	42.0	48.0	0.0	67.0	0.0	312.0	8.0	36701.0	30539.0	32.0	3.0	even	5.0	in	9.0
even_st_06_V9	0.0	5.0	55.0	7.0	32.0	24.0	0.0	113.0	0.0	400.0	10.0	49525.0	41213.0	44.0	9.0	even	6.0	in	9.0
even_st_07_V9	0.0	0.0	82.0	6.0	49.0	32.0	0.0	62.0	0.0	304.0	7.0	46307.0	32693.0	29.0	12.0	even	7.0	in	9.0
even_st_08_V9	0.0	0.0	20.0	0.0	0.0	7.0	0.0	33.0	0.0	99.0	0.0	12461.0	9523.0	11.0	0.0	even	8.0	in	9.0
even_st_09_V9	0.0	0.0	42.0	0.0	20.0	13.0	0.0	20.0	0.0	124.0	0.0	11952.0	8595.0	14.0	0.0	even	9.0	in	9.0
stag_or_12_V9	7.0	0.0	0.0	0.0	0.0	47.0	0.0	30.0	0.0	204.0	0.0	24099.0	328.0	0.0	0.0	stag	12.0	in	9.0
stag_or_13_V9	27.0	0.0	0.0	0.0	0.0	126.0	0.0	76.0	0.0	613.0	0.0	68667.0	976.0	17.0	3.0	stag	13.0	in	9.0
stag_or_19_V9	9.0	0.0	0.0	0.0	0.0	79.0	0.0	41.0	0.0	332.0	0.0	32879.0	631.0	7.0	0.0	stag	19.0	in	9.0
stag_or_20_V9	8.0	0.0	0.0	0.0	0.0	75.0	0.0	40.0	0.0	270.0	0.0	37838.0	535.0	10.0	0.0	stag	20.0	in	9.0
stag_or_21_V9	5.0	0.0	0.0	0.0	7.0	35.0	0.0	28.0	0.0	227.0	0.0	18566.0	445.0	0.0	0.0	stag	21.0	in	9.0
stag_out_002_V9	0.0	0.0	0.0	0.0	0.0	0.0	0.0	0.0	0.0	5.0	0.0	5447.0	50.0	0.0	0.0	stag	23.0	out	9.0
stag_out_003_V9	0.0	0.0	247.0	13.0	217.0	279.0	166.0	488.0	0.0	294.0	0.0	3175.0	2838.0	196.0	0.0	stag	24.0	out	9.0
stag_out_004_V9	0.0	0.0	0.0	0.0	0.0	0.0	0.0	0.0	0.0	0.0	0.0	11651.0	0.0	3.0	0.0	stag	25.0	out	9.0
stag_out_005_V9	0.0	0.0	0.0	0.0	0.0	8.0	0.0	0.0	0.0	0.0	0.0	14352.0	0.0	11.0	0.0	stag	25.0	out	9.0
stag_out_010_V9	0.0	0.0	0.0	0.0	0.0	11.0	0.0	12.0	0.0	12.0	0.0	6917.0	51.0	0.0	0.0	stag	27.0	out	9.0
stag_out_011_V9	0.0	0.0	0.0	0.0	0.0	9.0	0.0	12.0	0.0	12.0	0.0	5023.0	23.0	0.0	0.0	stag	27.0	out	9.0
stag_st_01_V9	13.0	0.0	0.0	0.0	0.0	30.0	0.0	44.0	0.0	298.0	0.0	29487.0	460.0	0.0	0.0	stag	1.0	in	9.0
stag_st_02_V9	7.0	0.0	0.0	0.0	0.0	113.0	0.0	65.0	0.0	418.0	0.0	52199.0	827.0	15.0	0.0	stag	2.0	in	9.0
stag_st_03_V9	11.0	0.0	0.0	0.0	0.0	16.0	0.0	30.0	0.0	201.0	0.0	24281.0	329.0	6.0	0.0	stag	3.0	in	9.0
stag_st_04_V9	28.0	0.0	0.0	0.0	20.0	150.0	0.0	113.0	0.0	799.0	0.0	103959.0	1439.0	17.0	0.0	stag	4.0	in	9.0
stag_st_05_V9	14.0	0.0	0.0	0.0	12.0	137.0	0.0	104.0	0.0	731.0	0.0	76424.0	1234.0	10.0	0.0	stag	5.0	in	9.0
stag_st_06_V9	36.0	0.0	0.0	0.0	11.0	135.0	0.0	107.0	22.0	909.0	0.0	95835.0	1605.0	28.0	0.0	stag	6.0	in	9.0
stag_st_07_V9	11.0	0.0	0.0	0.0	11.0	169.0	0.0	87.0	0.0	783.0	0.0	93870.0	1265.0	12.0	0.0	stag	7.0	in	9.0
stag_st_08_V9	16.0	0.0	0.0	0.0	0.0	85.0	0.0	66.0	0.0	548.0	0.0	54229.0	870.0	8.0	0.0	stag	8.0	in	9.0
stag_st_09_V9	4.0	0.0	0.0	0.0	0.0	40.0	0.0	24.0	0.0	259.0	0.0	22685.0	332.0	0.0	0.0	stag	9.0	in	9.0
