# Supplementary material for: Multi-amplicon microbiome data analysis pipelines for mixed orientation sequences using QIIME2: Assessing reference database, variable region and pre-processing bias in classification of mock bacterial community samples
Source: PLoS One. 2023 Jan 13;18(1):e0280293. doi: 10.1371/journal.pone.0280293 (PMC9838852; doi:10.1371/journal.pone.0280293)
Supplement: S21 Appendix — (CSV) [file pone.0280293.s038.csv]

index	Bacteria;Firmicutes;Bacilli;Lactobacillales;Streptococcaceae;Streptococcus	Bacteria;Firmicutes;Bacilli;Bacillales;__;__	Bacteria;Proteobacteria;Gammaproteobacteria;Enterobacteriales;Enterobacteriaceae;Escherichia/Shigella	Bacteria;Firmicutes;Clostridia;Clostridiales;Clostridiaceae 1;Clostridium sensu stricto	Bacteria;Firmicutes;Bacilli;Bacillales;Staphylococcaceae;Staphylococcus	Bacteria;Firmicutes;Bacilli;Bacillales;Bacillaceae 1;Bacillus	Bacteria;Firmicutes;Bacilli;Lactobacillales;Lactobacillaceae;Lactobacillus	Bacteria;Actinobacteria;Actinobacteria;Actinobacteridae;Bifidobacteriales;Bifidobacteriaceae;Bifidobacterium	Bacteria;Deinococcus-Thermus;Deinococci;Deinococcales;Deinococcaceae;Deinococcus	Bacteria;Proteobacteria;Gammaproteobacteria;Enterobacteriales;Enterobacteriaceae;Enterobacter	Bacteria;Proteobacteria;Gammaproteobacteria;Pseudomonadales;Pseudomonadaceae;Pseudomonas	Bacteria;Proteobacteria;Gammaproteobacteria;Enterobacteriales;Enterobacteriaceae;Salmonella	Bacteria;Bacteroidetes;Bacteroidia;Bacteroidales;Bacteroidaceae;Bacteroides	Bacteria;Actinobacteria;Actinobacteria;Actinobacteridae;Actinomycetales;Actinomycineae;Actinomycetaceae;Actinomyces	Bacteria;Proteobacteria;Alphaproteobacteria;Rhodobacterales;Rhodobacteraceae;unclassified_Rhodobacteraceae	Bacteria;Proteobacteria;Alphaproteobacteria;Rhodobacterales;Rhodobacteraceae;Rhodobacter	Bacteria;Proteobacteria;Epsilonproteobacteria;Campylobacterales;Helicobacteraceae;Helicobacter	Bacteria;Proteobacteria;Gammaproteobacteria;Oceanospirillales;Oceanospirillaceae;unclassified_Oceanospirillaceae	Bacteria;Proteobacteria;Gammaproteobacteria;Enterobacteriales;Enterobacteriaceae;__	Bacteria;Firmicutes;Bacilli;Bacillales;Listeriaceae;Listeria	Bacteria;Proteobacteria;Betaproteobacteria;Neisseriales;Neisseriaceae;Neisseria	Bacteria;Firmicutes;Bacilli;__;__;__	Bacteria;Actinobacteria;Actinobacteria;Actinobacteridae;Actinomycetales;Propionibacterineae;Propionibacteriaceae;Propionibacterium	Bacteria;Proteobacteria;Gammaproteobacteria;Pseudomonadales;Moraxellaceae;Acinetobacter	Bacteria;Actinobacteria;Actinobacteria;Actinobacteridae;Actinomycetales;Corynebacterineae;Corynebacteriaceae;Corynebacterium	Bacteria;Firmicutes;Bacilli;Lactobacillales;Enterococcaceae;Enterococcus	Bacteria;Bacteroidetes;Bacteroidia;Bacteroidales;Porphyromonadaceae;Porphyromonas	even_stag	run	in_out	v_region
even_or_12	40	0	73	289	133	147	230	128	513	53	247	0	1354	52	0	100	585	0	100	0	163	0	48	293	0	55	249	even	12	in	2
even_or_13	236	83	497	1503	564	839	871	813	2839	210	1244	0	5942	338	0	506	2665	0	443	0	928	0	236	1389	0	282	1135	even	13	in	2
even_or_19	35	0	188	452	351	216	363	219	742	57	405	0	2354	87	0	127	1107	0	98	0	284	0	69	451	0	84	433	even	19	in	2
even_or_20	100	130	240	579	310	285	417	295	948	61	515	0	2953	118	0	253	1281	0	137	0	372	0	93	556	0	123	602	even	20	in	2
even_or_21	0	73	101	362	155	221	347	155	596	0	364	0	2229	58	0	18	926	0	93	0	218	0	46	420	0	71	122	even	21	in	2
even_out_001	508	0	1114	204	2009	219	36	0	18	408	503	0	38	0	0	1214	207	0	1265	16	29	0	27	32	0	0	0	even	22	out	2
even_out_006	362	0	524	75	41	1034	157	20	140	215	907	0	461	53	0	656	123	0	619	0	219	0	0	670	0	531	78	even	26	out	2
even_out_007	338	0	800	96	48	1485	192	17	2102	338	1252	0	717	84	0	898	267	0	838	0	330	0	0	1109	2	647	81	even	26	out	2
even_out_008	54	0	682	75	197	1531	77	80	1230	242	994	0	317	127	0	866	107	0	700	0	439	0	67	1133	0	886	14	even	26	out	2
even_out_009	281	0	783	169	278	3691	258	88	1023	313	1114	0	504	42	0	557	209	0	789	0	581	0	54	1086	0	881	62	even	26	out	2
even_out_012	426	0	106	310	556	306	309	0	319	39	224	0	480	87	0	151	438	0	99	313	287	0	110	322	0	224	0	even	27	out	2
even_out_013	436	0	144	357	712	350	379	0	471	50	328	0	822	124	0	232	765	0	168	353	384	0	166	390	0	262	0	even	27	out	2
even_st_01	116	0	210	566	534	323	364	327	1050	53	504	0	2252	106	0	228	1026	0	101	0	333	0	93	543	0	97	440	even	1	in	2
even_st_02	199	0	364	1259	1039	631	791	510	2007	79	976	0	5108	174	0	478	2355	0	180	0	771	0	216	1115	0	222	885	even	2	in	2
even_st_03	177	0	363	838	998	534	625	503	1510	141	783	0	3821	174	0	387	1641	0	254	0	596	0	148	881	0	168	824	even	3	in	2
even_st_04	361	0	616	1482	1547	824	954	837	2826	215	1278	0	6079	268	0	769	2965	0	487	0	912	0	288	1562	0	341	1351	even	4	in	2
even_st_05	155	0	416	1277	686	679	864	707	2436	120	1202	0	6022	260	0	493	2627	4	224	0	909	0	227	1291	0	275	1165	even	5	in	2
even_st_06	335	0	604	2007	1114	998	1279	1012	3517	179	1617	0	8429	381	0	768	3884	0	348	0	1258	0	337	1903	0	422	1809	even	6	in	2
even_st_07	205	0	541	1471	697	705	1026	840	2603	167	1385	0	7259	284	0	655	3006	0	372	0	918	0	291	1496	0	284	1504	even	7	in	2
even_st_08	63	0	156	479	239	280	268	237	845	59	398	0	1816	77	0	200	805	0	113	0	302	0	73	424	0	106	387	even	8	in	2
even_st_09	77	0	184	417	310	254	255	219	840	67	352	0	1809	51	0	215	786	0	123	0	260	0	88	461	0	84	380	even	9	in	2
stag_or_12	52	0	141	37	3028	18	7	0	6	58	67	0	16	0	0	189	43	0	114	0	5	0	3	6	0	0	1709	stag	12	in	2
stag_or_13	153	0	465	169	9830	59	8	7	13	173	152	0	50	0	0	645	152	0	357	0	17	8	4	19	0	0	4737	stag	13	in	2
stag_or_19	68	0	188	58	4978	35	7	2	5	66	88	0	26	0	0	222	78	0	152	0	13	4	4	11	0	0	2743	stag	19	in	2
stag_or_20	121	0	200	73	7467	40	4	0	9	89	88	0	23	0	0	397	88	0	151	0	9	0	0	12	0	0	3141	stag	20	in	2
stag_or_21	19	0	96	64	828	18	9	0	6	0	58	0	25	0	0	21	59	0	98	0	0	0	2	10	0	0	931	stag	21	in	2
stag_out_002	37	0	87	13	216	13	0	0	0	0	39	0	2	0	0	155	20	0	159	0	3	0	0	0	0	0	0	stag	23	out	2
stag_out_003	1360	671	490	1536	1875	1644	2300	0	1233	152	565	0	2750	438	0	330	1896	0	551	1627	949	0	556	1181	0	1168	0	stag	24	out	2
stag_out_004	0	0	306	0	137	324	1036	0	0	337	761	1260	0	0	0	0	0	0	495	126	0	0	0	0	0	547	0	stag	25	out	2
stag_out_005	0	0	225	0	75	370	357	0	0	242	522	826	0	0	0	0	0	0	335	160	0	0	0	0	0	349	0	stag	25	out	2
stag_out_010	1384	0	741	179	2184	214	27	0	0	246	136	0	6	0	0	979	35	0	708	13	13	0	8	14	0	0	0	stag	27	out	2
stag_out_011	967	0	719	170	2048	205	31	0	7	262	143	0	6	0	0	1068	44	0	744	21	21	0	7	27	0	0	0	stag	27	out	2
stag_st_01	100	0	169	79	5914	33	7	0	12	54	57	0	18	0	0	328	60	0	146	0	7	0	0	8	0	0	2296	stag	1	in	2
stag_st_02	184	85	324	129	10027	50	9	0	12	72	133	0	40	0	0	558	115	0	174	0	12	9	9	27	0	0	4644	stag	2	in	2
stag_st_03	85	0	150	52	4954	17	6	0	4	70	58	0	16	0	0	244	46	0	123	0	7	0	0	4	0	0	1712	stag	3	in	2
stag_st_04	327	0	586	174	18528	90	14	3	22	245	238	0	62	0	3	1036	203	0	525	0	19	5	6	38	0	0	7245	stag	4	in	2
stag_st_05	179	127	396	184	10887	73	7	6	16	124	241	0	62	0	3	793	151	0	220	0	25	9	9	26	0	0	6332	stag	5	in	2
stag_st_06	298	167	626	247	16664	108	23	3	24	202	289	0	73	0	0	1149	227	0	322	0	38	14	4	33	0	0	8878	stag	6	in	2
stag_st_07	241	50	528	186	12135	74	16	4	16	228	241	0	74	0	0	974	211	0	410	0	32	0	5	31	0	0	7414	stag	7	in	2
stag_st_08	150	8540	372	118	48	59	9	0	26	135	160	0	52	0	0	679	121	0	282	0	8	0	0	11	0	0	4382	stag	8	in	2
stag_st_09	75	0	185	56	4496	16	5	0	0	84	65	0	10	0	0	286	51	0	153	0	7	0	0	9	0	0	1770	stag	9	in	2
