# Supplementary material for: Multi-amplicon microbiome data analysis pipelines for mixed orientation sequences using QIIME2: Assessing reference database, variable region and pre-processing bias in classification of mock bacterial community samples
Source: PLoS One. 2023 Jan 13;18(1):e0280293. doi: 10.1371/journal.pone.0280293 (PMC9838852; doi:10.1371/journal.pone.0280293)
Supplement: S22 Appendix — (CSV) [file pone.0280293.s039.csv]

index	D_0__Bacteria;D_1__Firmicutes;D_2__Bacilli;D_3__Lactobacillales;D_4__Streptococcaceae;D_5__Streptococcus	D_0__Bacteria;D_1__Firmicutes;D_2__Bacilli;D_3__Bacillales;D_4__Staphylococcaceae;D_5__Staphylococcus	D_0__Bacteria;D_1__Proteobacteria;D_2__Gammaproteobacteria;D_3__Enterobacteriales;D_4__Enterobacteriaceae;D_5__Escherichia-Shigella	D_0__Bacteria;D_1__Firmicutes;D_2__Clostridia;D_3__Clostridiales;D_4__Clostridiaceae 1;D_5__Clostridium sensu stricto 1	D_0__Bacteria;D_1__Firmicutes;D_2__Bacilli;D_3__Bacillales;D_4__Bacillaceae;D_5__Bacillus	D_0__Bacteria;D_1__Firmicutes;D_2__Bacilli;D_3__Lactobacillales;D_4__Lactobacillaceae;D_5__Lactobacillus	D_0__Bacteria;D_1__Actinobacteria;D_2__Actinobacteria;D_3__Bifidobacteriales;D_4__Bifidobacteriaceae;D_5__Bifidobacterium	D_0__Bacteria;D_1__Deinococcus-Thermus;D_2__Deinococci;D_3__Deinococcales;D_4__Deinococcaceae;D_5__Deinococcus	D_0__Bacteria;D_1__Proteobacteria;D_2__Gammaproteobacteria;D_3__Enterobacteriales;D_4__Enterobacteriaceae;D_5__Enterobacter	D_0__Bacteria;D_1__Proteobacteria;D_2__Gammaproteobacteria;D_3__Pseudomonadales;D_4__Pseudomonadaceae;D_5__Pseudomonas	D_0__Bacteria;D_1__Proteobacteria;D_2__Gammaproteobacteria;D_3__Enterobacteriales;D_4__Enterobacteriaceae;D_5__Salmonella	D_0__Bacteria;D_1__Bacteroidetes;D_2__Bacteroidia;D_3__Bacteroidales;D_4__Bacteroidaceae;D_5__Bacteroides	D_0__Bacteria;D_1__Actinobacteria;D_2__Actinobacteria;D_3__Actinomycetales;D_4__Actinomycetaceae;D_5__Actinomyces	D_0__Bacteria;D_1__Proteobacteria;D_2__Alphaproteobacteria;D_3__Rhodobacterales;D_4__Rhodobacteraceae;__	D_0__Bacteria;D_1__Proteobacteria;D_2__Alphaproteobacteria;D_3__Rhodobacterales;D_4__Rhodobacteraceae;D_5__Rhodobacter	D_0__Bacteria;D_1__Epsilonbacteraeota;D_2__Campylobacteria;D_3__Campylobacterales;D_4__Helicobacteraceae;D_5__Helicobacter	D_0__Bacteria;D_1__Firmicutes;D_2__Bacilli;D_3__Bacillales;D_4__Listeriaceae;D_5__Listeria	D_0__Bacteria;D_1__Proteobacteria;D_2__Gammaproteobacteria;D_3__Betaproteobacteriales;D_4__Neisseriaceae;D_5__Neisseria	D_0__Bacteria;D_1__Actinobacteria;D_2__Actinobacteria;D_3__Propionibacteriales;D_4__Propionibacteriaceae;D_5__Cutibacterium	D_0__Bacteria;D_1__Proteobacteria;D_2__Alphaproteobacteria;__;__;__	D_0__Bacteria;D_1__Proteobacteria;D_2__Gammaproteobacteria;D_3__Pseudomonadales;D_4__Moraxellaceae;D_5__Acinetobacter	D_0__Bacteria;D_1__Actinobacteria;D_2__Actinobacteria;D_3__Corynebacteriales;D_4__Corynebacteriaceae;__	D_0__Bacteria;D_1__Firmicutes;D_2__Bacilli;D_3__Lactobacillales;D_4__Enterococcaceae;D_5__Enterococcus	D_0__Bacteria;D_1__Bacteroidetes;D_2__Bacteroidia;D_3__Bacteroidales;D_4__Porphyromonadaceae;D_5__Porphyromonas	even_stag	run	in_out	v_region
even_or_12	40.0	133.0	173.0	289.0	147.0	230.0	128.0	513.0	53.0	247.0	0.0	1354.0	52.0	0.0	100.0	585.0	0.0	163.0	48.0	0.0	293.0	0.0	55.0	249.0	even	12.0	in	2.0
even_or_13	236.0	647.0	940.0	1503.0	839.0	871.0	813.0	2839.0	210.0	1244.0	0.0	5942.0	338.0	0.0	506.0	2665.0	0.0	928.0	236.0	0.0	1389.0	0.0	282.0	1135.0	even	13.0	in	2.0
even_or_19	35.0	351.0	286.0	450.0	216.0	363.0	219.0	742.0	57.0	405.0	0.0	2354.0	87.0	0.0	127.0	1107.0	0.0	284.0	69.0	2.0	451.0	0.0	84.0	433.0	even	19.0	in	2.0
even_or_20	100.0	440.0	377.0	579.0	285.0	417.0	295.0	948.0	61.0	515.0	0.0	2953.0	118.0	0.0	253.0	1281.0	0.0	372.0	93.0	0.0	556.0	0.0	123.0	602.0	even	20.0	in	2.0
even_or_21	0.0	228.0	194.0	362.0	221.0	347.0	155.0	596.0	0.0	364.0	0.0	2229.0	58.0	0.0	18.0	926.0	0.0	218.0	46.0	0.0	420.0	0.0	71.0	122.0	even	21.0	in	2.0
even_out_001	508.0	2009.0	2379.0	204.0	219.0	36.0	0.0	18.0	408.0	503.0	0.0	38.0	0.0	0.0	1214.0	207.0	16.0	29.0	27.0	0.0	32.0	0.0	0.0	0.0	even	22.0	out	2.0
even_out_006	362.0	41.0	1143.0	75.0	1034.0	157.0	20.0	140.0	215.0	907.0	0.0	461.0	53.0	0.0	656.0	123.0	0.0	219.0	0.0	0.0	670.0	0.0	531.0	78.0	even	26.0	out	2.0
even_out_007	338.0	48.0	1638.0	96.0	1485.0	192.0	17.0	2102.0	338.0	1252.0	0.0	717.0	84.0	0.0	898.0	267.0	0.0	330.0	0.0	0.0	1109.0	2.0	647.0	81.0	even	26.0	out	2.0
even_out_008	54.0	197.0	1382.0	75.0	1531.0	77.0	80.0	1230.0	242.0	994.0	0.0	317.0	127.0	0.0	866.0	107.0	0.0	439.0	67.0	0.0	1133.0	0.0	886.0	14.0	even	26.0	out	2.0
even_out_009	281.0	278.0	1572.0	169.0	3691.0	258.0	88.0	1023.0	313.0	1114.0	0.0	504.0	42.0	0.0	557.0	209.0	0.0	581.0	54.0	0.0	1086.0	0.0	881.0	62.0	even	26.0	out	2.0
even_out_012	426.0	556.0	205.0	310.0	306.0	309.0	0.0	319.0	39.0	224.0	0.0	480.0	87.0	0.0	151.0	438.0	313.0	287.0	110.0	0.0	322.0	0.0	224.0	0.0	even	27.0	out	2.0
even_out_013	436.0	712.0	312.0	357.0	350.0	379.0	0.0	471.0	50.0	328.0	0.0	822.0	124.0	0.0	232.0	765.0	353.0	384.0	166.0	0.0	390.0	0.0	262.0	0.0	even	27.0	out	2.0
even_st_01	116.0	534.0	311.0	566.0	323.0	364.0	327.0	1050.0	53.0	504.0	0.0	2252.0	106.0	0.0	228.0	1026.0	0.0	333.0	93.0	0.0	543.0	0.0	97.0	440.0	even	1.0	in	2.0
even_st_02	199.0	1039.0	544.0	1259.0	631.0	791.0	510.0	2007.0	79.0	976.0	0.0	5108.0	174.0	0.0	478.0	2355.0	0.0	771.0	216.0	0.0	1115.0	0.0	222.0	885.0	even	2.0	in	2.0
even_st_03	177.0	998.0	617.0	838.0	534.0	625.0	503.0	1510.0	141.0	783.0	0.0	3821.0	174.0	0.0	387.0	1641.0	0.0	596.0	148.0	0.0	881.0	0.0	168.0	824.0	even	3.0	in	2.0
even_st_04	361.0	1547.0	1103.0	1482.0	824.0	954.0	837.0	2826.0	215.0	1278.0	0.0	6079.0	268.0	0.0	769.0	2965.0	0.0	912.0	288.0	0.0	1562.0	0.0	341.0	1351.0	even	4.0	in	2.0
even_st_05	155.0	686.0	640.0	1277.0	679.0	864.0	707.0	2436.0	120.0	1202.0	0.0	6022.0	260.0	0.0	493.0	2631.0	0.0	909.0	227.0	0.0	1291.0	0.0	275.0	1165.0	even	5.0	in	2.0
even_st_06	335.0	1114.0	952.0	2007.0	998.0	1279.0	1012.0	3517.0	179.0	1617.0	0.0	8429.0	381.0	0.0	768.0	3884.0	0.0	1258.0	337.0	0.0	1903.0	0.0	422.0	1809.0	even	6.0	in	2.0
even_st_07	205.0	697.0	913.0	1471.0	705.0	1026.0	840.0	2603.0	167.0	1385.0	0.0	7259.0	284.0	0.0	655.0	3006.0	0.0	918.0	291.0	0.0	1496.0	0.0	284.0	1504.0	even	7.0	in	2.0
even_st_08	63.0	239.0	269.0	479.0	280.0	268.0	237.0	845.0	59.0	398.0	0.0	1816.0	77.0	0.0	200.0	805.0	0.0	302.0	73.0	0.0	424.0	0.0	106.0	387.0	even	8.0	in	2.0
even_st_09	77.0	310.0	307.0	417.0	254.0	255.0	219.0	840.0	67.0	352.0	0.0	1809.0	51.0	0.0	215.0	786.0	0.0	260.0	88.0	0.0	461.0	0.0	84.0	380.0	even	9.0	in	2.0
stag_or_12	52.0	3028.0	255.0	37.0	18.0	7.0	0.0	6.0	58.0	67.0	0.0	16.0	0.0	0.0	189.0	43.0	0.0	5.0	3.0	0.0	6.0	0.0	0.0	1709.0	stag	12.0	in	2.0
stag_or_13	153.0	9838.0	822.0	169.0	59.0	8.0	7.0	13.0	173.0	152.0	0.0	50.0	0.0	0.0	645.0	152.0	0.0	17.0	4.0	0.0	19.0	0.0	0.0	4737.0	stag	13.0	in	2.0
stag_or_19	68.0	4982.0	340.0	58.0	35.0	7.0	2.0	5.0	66.0	88.0	0.0	26.0	0.0	0.0	222.0	78.0	0.0	13.0	4.0	0.0	11.0	0.0	0.0	2743.0	stag	19.0	in	2.0
stag_or_20	121.0	7467.0	351.0	73.0	40.0	4.0	0.0	9.0	89.0	88.0	0.0	23.0	0.0	0.0	397.0	88.0	0.0	9.0	0.0	0.0	12.0	0.0	0.0	3141.0	stag	20.0	in	2.0
stag_or_21	19.0	828.0	194.0	64.0	18.0	9.0	0.0	6.0	0.0	58.0	0.0	25.0	0.0	0.0	21.0	59.0	0.0	0.0	2.0	0.0	10.0	0.0	0.0	931.0	stag	21.0	in	2.0
stag_out_002	37.0	216.0	246.0	13.0	13.0	0.0	0.0	0.0	0.0	39.0	0.0	2.0	0.0	0.0	155.0	20.0	0.0	3.0	0.0	0.0	0.0	0.0	0.0	0.0	stag	23.0	out	2.0
stag_out_003	1360.0	2546.0	1041.0	1536.0	1644.0	2300.0	0.0	1233.0	152.0	565.0	0.0	2750.0	438.0	0.0	330.0	1896.0	1627.0	949.0	556.0	0.0	1181.0	0.0	1168.0	0.0	stag	24.0	out	2.0
stag_out_004	0.0	137.0	801.0	0.0	324.0	1036.0	0.0	0.0	337.0	761.0	1260.0	0.0	0.0	0.0	0.0	0.0	126.0	0.0	0.0	0.0	0.0	0.0	547.0	0.0	stag	25.0	out	2.0
stag_out_005	0.0	75.0	560.0	0.0	370.0	357.0	0.0	0.0	242.0	522.0	826.0	0.0	0.0	0.0	0.0	0.0	160.0	0.0	0.0	0.0	0.0	0.0	349.0	0.0	stag	25.0	out	2.0
stag_out_010	1384.0	2184.0	1449.0	179.0	214.0	27.0	0.0	0.0	246.0	136.0	0.0	6.0	0.0	0.0	979.0	35.0	13.0	13.0	8.0	0.0	14.0	0.0	0.0	0.0	stag	27.0	out	2.0
stag_out_011	967.0	2048.0	1463.0	170.0	205.0	31.0	0.0	7.0	262.0	143.0	0.0	6.0	0.0	0.0	1068.0	44.0	21.0	21.0	7.0	0.0	27.0	0.0	0.0	0.0	stag	27.0	out	2.0
stag_st_01	100.0	5914.0	315.0	79.0	33.0	7.0	0.0	12.0	54.0	57.0	0.0	18.0	0.0	0.0	328.0	60.0	0.0	7.0	0.0	0.0	8.0	0.0	0.0	2296.0	stag	1.0	in	2.0
stag_st_02	184.0	10121.0	498.0	129.0	50.0	9.0	0.0	12.0	72.0	133.0	0.0	40.0	0.0	0.0	558.0	115.0	0.0	12.0	9.0	0.0	27.0	0.0	0.0	4644.0	stag	2.0	in	2.0
stag_st_03	85.0	4954.0	273.0	52.0	17.0	6.0	0.0	4.0	70.0	58.0	0.0	16.0	0.0	0.0	244.0	46.0	0.0	7.0	0.0	0.0	4.0	0.0	0.0	1712.0	stag	3.0	in	2.0
stag_st_04	327.0	18533.0	1111.0	174.0	90.0	14.0	3.0	22.0	245.0	238.0	0.0	62.0	0.0	3.0	1036.0	203.0	0.0	19.0	6.0	0.0	38.0	0.0	0.0	7245.0	stag	4.0	in	2.0
stag_st_05	179.0	11023.0	616.0	184.0	73.0	7.0	6.0	16.0	124.0	241.0	0.0	62.0	0.0	3.0	793.0	151.0	0.0	25.0	9.0	0.0	26.0	0.0	0.0	6332.0	stag	5.0	in	2.0
stag_st_06	298.0	16845.0	948.0	247.0	108.0	23.0	3.0	24.0	202.0	289.0	0.0	73.0	0.0	0.0	1149.0	227.0	0.0	38.0	4.0	0.0	33.0	0.0	0.0	8878.0	stag	6.0	in	2.0
stag_st_07	241.0	12185.0	938.0	186.0	74.0	16.0	4.0	16.0	228.0	241.0	0.0	74.0	0.0	0.0	974.0	211.0	0.0	32.0	5.0	0.0	31.0	0.0	0.0	7414.0	stag	7.0	in	2.0
stag_st_08	150.0	8588.0	654.0	118.0	59.0	9.0	0.0	26.0	135.0	160.0	0.0	52.0	0.0	0.0	679.0	121.0	0.0	8.0	0.0	0.0	11.0	0.0	0.0	4382.0	stag	8.0	in	2.0
stag_st_09	75.0	4496.0	338.0	56.0	16.0	5.0	0.0	0.0	84.0	65.0	0.0	10.0	0.0	0.0	286.0	51.0	0.0	7.0	0.0	0.0	9.0	0.0	0.0	1770.0	stag	9.0	in	2.0
