# Supplementary material for: Multi-amplicon microbiome data analysis pipelines for mixed orientation sequences using QIIME2: Assessing reference database, variable region and pre-processing bias in classification of mock bacterial community samples
Source: PLoS One. 2023 Jan 13;18(1):e0280293. doi: 10.1371/journal.pone.0280293 (PMC9838852; doi:10.1371/journal.pone.0280293)
Supplement: S23 Appendix — (CSV) [file pone.0280293.s040.csv]

index	k__Bacteria;p__Firmicutes;c__Bacilli;o__Lactobacillales;f__Streptococcaceae;g__Streptococcus	k__Bacteria;p__Proteobacteria;c__Alphaproteobacteria;o__Rhodobacterales;f__Rhodobacteraceae;g__Rhodobacter	k__Bacteria;p__Firmicutes;c__Clostridia;o__Clostridiales;f__Clostridiaceae;g__Clostridium	k__Bacteria;p__Proteobacteria;c__Gammaproteobacteria;o__Enterobacteriales;f__Enterobacteriaceae;g__	k__Bacteria;p__Proteobacteria;c__Gammaproteobacteria;o__Pseudomonadales;f__Pseudomonadaceae;g__Pseudomonas	k__Bacteria;p__Firmicutes;c__Bacilli;o__Lactobacillales;f__Enterococcaceae;g__Enterococcus	k__Bacteria;p__Proteobacteria;c__Gammaproteobacteria;o__Pseudomonadales;f__Moraxellaceae;g__Acinetobacter	k__Bacteria;p__Actinobacteria;c__Actinobacteria;o__Actinomycetales;f__Actinomycetaceae;g__Actinomyces	k__Bacteria;p__Firmicutes;c__Bacilli;o__Lactobacillales;f__Lactobacillaceae;g__Lactobacillus	k__Bacteria;p__Firmicutes;c__Bacilli;o__Bacillales;f__Bacillaceae;g__Bacillus	k__Bacteria;p__Proteobacteria;c__Betaproteobacteria;o__Neisseriales;f__Neisseriaceae;g__Neisseria	k__Bacteria;p__Actinobacteria;c__Actinobacteria;o__Actinomycetales;f__Propionibacteriaceae;g__Propionibacterium	k__Bacteria;p__Firmicutes;c__Bacilli;o__Bacillales;f__Staphylococcaceae;g__Staphylococcus	k__Bacteria;p__Proteobacteria;c__Epsilonproteobacteria;o__Campylobacterales;f__Helicobacteraceae;g__Helicobacter	k__Bacteria;p__Proteobacteria;c__Alphaproteobacteria;o__Rickettsiales;f__Rickettsiaceae;g__Rickettsia	k__Bacteria;p__Proteobacteria;c__Gammaproteobacteria;__;__;__	k__Bacteria;p__Bacteroidetes;c__Bacteroidia;o__Bacteroidales;f__Porphyromonadaceae;g__Porphyromonas	k__Bacteria;p__Bacteroidetes;c__Bacteroidia;o__Bacteroidales;f__Bacteroidaceae;g__Bacteroides	k__Bacteria;p__Actinobacteria;c__Actinobacteria;o__Bifidobacteriales;f__Bifidobacteriaceae;g__Bifidobacterium	Unassigned;__;__;__;__;__	k__Bacteria;p__Proteobacteria;c__Gammaproteobacteria;o__Enterobacteriales;f__Enterobacteriaceae;__	k__Bacteria;p__Firmicutes;c__Bacilli;o__Lactobacillales;f__Streptococcaceae;g__Lactococcus	k__Bacteria;p__Firmicutes;c__Bacilli;o__Bacillales;f__Bacillaceae;__	k__Bacteria;p__Bacteroidetes;c__Bacteroidia;o__Bacteroidales;f__Prevotellaceae;g__Prevotella	k__Bacteria;p__Firmicutes;c__Bacilli;o__Bacillales;f__Listeriaceae;g__Listeria	k__Bacteria;p__Proteobacteria;c__Gammaproteobacteria;o__Xanthomonadales;f__Xanthomonadaceae;__	even_stag	run	in_out	v_region
even_or_12	5907.0	1008.0	4645.0	1748.0	2036.0	1659.0	3884.0	31.0	4066.0	4011.0	1822.0	20.0	4854.0	1188.0	0.0	0.0	2037.0	6121.0	35.0	0.0	0.0	0.0	0.0	0.0	0.0	0.0	even	12.0	in	3.0
even_or_13	29324.0	5953.0	24327.0	8264.0	10753.0	7437.0	17430.0	130.0	20731.0	19560.0	9380.0	114.0	23852.0	5948.0	0.0	8.0	9599.0	30939.0	136.0	0.0	0.0	0.0	0.0	0.0	0.0	0.0	even	13.0	in	3.0
even_or_19	11558.0	2451.0	9606.0	4086.0	4851.0	3414.0	6510.0	33.0	8669.0	7546.0	3715.0	29.0	9645.0	2669.0	0.0	0.0	4350.0	12908.0	46.0	0.0	0.0	0.0	0.0	0.0	0.0	0.0	even	19.0	in	3.0
even_or_20	11871.0	2512.0	9337.0	5602.0	5319.0	3501.0	7992.0	30.0	8997.0	8329.0	4200.0	40.0	10143.0	2767.0	0.0	0.0	4398.0	13246.0	63.0	0.0	0.0	0.0	4.0	0.0	0.0	0.0	even	20.0	in	3.0
even_or_21	10143.0	2417.0	7636.0	1815.0	4002.0	2712.0	4881.0	29.0	7985.0	6558.0	2672.0	42.0	7860.0	2273.0	0.0	0.0	3765.0	12180.0	31.0	0.0	0.0	0.0	0.0	0.0	0.0	0.0	even	21.0	in	3.0
even_out_006	8231.0	3950.0	771.0	4774.0	5473.0	3636.0	4562.0	33.0	993.0	8671.0	1221.0	0.0	636.0	496.0	0.0	0.0	999.0	1589.0	5.0	0.0	0.0	0.0	0.0	0.0	0.0	0.0	even	26.0	out	3.0
even_out_007	7143.0	2870.0	766.0	4517.0	4557.0	3026.0	4342.0	23.0	860.0	8096.0	1216.0	0.0	419.0	579.0	0.0	0.0	1079.0	1556.0	9.0	0.0	0.0	0.0	0.0	0.0	0.0	0.0	even	26.0	out	3.0
even_out_008	11738.0	2834.0	828.0	3530.0	3459.0	4272.0	4761.0	17.0	465.0	8654.0	1530.0	23.0	2890.0	305.0	0.0	0.0	736.0	648.0	7.0	0.0	0.0	0.0	0.0	0.0	0.0	0.0	even	26.0	out	3.0
even_out_009	5212.0	1582.0	663.0	3382.0	3077.0	2920.0	3502.0	6.0	796.0	14012.0	1481.0	13.0	1617.0	480.0	0.0	0.0	591.0	989.0	7.0	0.0	0.0	0.0	0.0	0.0	0.0	0.0	even	26.0	out	3.0
even_out_012	4524.0	855.0	2004.0	907.0	1407.0	1384.0	1746.0	48.0	1519.0	1812.0	1114.0	54.0	3486.0	2080.0	0.0	0.0	0.0	1841.0	0.0	0.0	0.0	0.0	0.0	0.0	1703.0	0.0	even	27.0	out	3.0
even_out_013	4699.0	1005.0	2023.0	1161.0	1635.0	1353.0	1830.0	62.0	1679.0	1944.0	1276.0	71.0	3624.0	2286.0	0.0	0.0	0.0	2258.0	0.0	0.0	0.0	0.0	0.0	0.0	1967.0	0.0	even	27.0	out	3.0
even_st_01	10677.0	2906.0	9747.0	5156.0	3821.0	3062.0	6144.0	51.0	6852.0	7748.0	3651.0	41.0	8898.0	2073.0	0.0	0.0	3540.0	10587.0	47.0	0.0	0.0	0.0	0.0	0.0	0.0	0.0	even	1.0	in	3.0
even_st_02	23476.0	5257.0	17361.0	9798.0	9478.0	6388.0	11840.0	111.0	16597.0	15244.0	8275.0	66.0	18492.0	4403.0	0.0	0.0	7539.0	24629.0	108.0	0.0	0.0	0.0	0.0	0.0	0.0	0.0	even	2.0	in	3.0
even_st_03	18149.0	3844.0	13907.0	8370.0	6604.0	4961.0	8368.0	60.0	12405.0	12401.0	5919.0	62.0	14518.0	3546.0	0.0	0.0	5955.0	17881.0	90.0	0.0	0.0	0.0	0.0	0.0	0.0	0.0	even	3.0	in	3.0
even_st_04	32320.0	7637.0	26654.0	14450.0	12286.0	9030.0	18114.0	99.0	22152.0	22541.0	10569.0	117.0	26355.0	6471.0	0.0	0.0	11312.0	35112.0	191.0	0.0	0.0	0.0	0.0	0.0	0.0	0.0	even	4.0	in	3.0
even_st_05	28040.0	6327.0	22122.0	9229.0	10711.0	7419.0	15803.0	118.0	19338.0	18709.0	9715.0	91.0	22112.0	5490.0	0.0	0.0	9049.0	28681.0	123.0	0.0	0.0	0.0	0.0	0.0	0.0	0.0	even	5.0	in	3.0
even_st_06	39495.0	8687.0	30187.0	13565.0	16508.0	10951.0	21984.0	153.0	29035.0	26751.0	14623.0	131.0	32531.0	7662.0	0.0	0.0	12819.0	40323.0	171.0	0.0	0.0	0.0	0.0	0.0	0.0	0.0	even	6.0	in	3.0
even_st_07	34070.0	6881.0	24739.0	8196.0	12537.0	8741.0	18650.0	126.0	24111.0	22730.0	10894.0	124.0	27093.0	6731.0	0.0	0.0	11189.0	34870.0	153.0	0.0	0.0	0.0	0.0	0.0	0.0	0.0	even	7.0	in	3.0
even_st_08	8647.0	1972.0	6874.0	2802.0	3260.0	2291.0	5187.0	29.0	5875.0	5933.0	3119.0	21.0	6908.0	1637.0	0.0	0.0	2643.0	8100.0	54.0	2.0	0.0	0.0	0.0	0.0	0.0	0.0	even	8.0	in	3.0
even_st_09	8338.0	1848.0	6653.0	2964.0	2790.0	2114.0	4414.0	23.0	5645.0	5672.0	2707.0	35.0	6360.0	1545.0	0.0	0.0	2508.0	7809.0	53.0	0.0	0.0	0.0	0.0	0.0	0.0	0.0	even	9.0	in	3.0
stag_or_12	13155.0	7206.0	2878.0	7306.0	1033.0	5.0	215.0	0.0	262.0	1898.0	74.0	0.0	15064.0	59.0	0.0	0.0	10501.0	29.0	0.0	0.0	0.0	0.0	0.0	0.0	0.0	0.0	stag	12.0	in	3.0
stag_or_13	40091.0	23264.0	8898.0	22004.0	3476.0	34.0	614.0	0.0	791.0	5749.0	285.0	4.0	45732.0	245.0	0.0	0.0	30600.0	99.0	0.0	0.0	0.0	0.0	0.0	0.0	0.0	0.0	stag	13.0	in	3.0
stag_or_19	26022.0	15022.0	5637.0	15542.0	2415.0	22.0	317.0	0.0	569.0	3481.0	167.0	0.0	30049.0	164.0	0.0	0.0	21625.0	71.0	0.0	0.0	0.0	0.0	0.0	2.0	0.0	0.0	stag	19.0	in	3.0
stag_or_20	22401.0	13562.0	4733.0	18823.0	2273.0	16.0	359.0	0.0	444.0	3384.0	173.0	2.0	27658.0	127.0	0.0	0.0	20054.0	68.0	0.0	0.0	0.0	0.0	0.0	0.0	0.0	0.0	stag	20.0	in	3.0
stag_or_21	18655.0	9371.0	3257.0	4605.0	1653.0	17.0	221.0	0.0	431.0	2532.0	121.0	0.0	21064.0	127.0	0.0	0.0	14328.0	46.0	0.0	0.0	0.0	0.0	0.0	0.0	0.0	0.0	stag	21.0	in	3.0
stag_out_002	1743.0	949.0	125.0	1503.0	165.0	3.0	15.0	0.0	9.0	114.0	16.0	0.0	1447.0	40.0	14.0	0.0	0.0	0.0	0.0	0.0	0.0	0.0	0.0	0.0	11.0	0.0	stag	23.0	out	3.0
stag_out_003	6817.0	971.0	2418.0	1342.0	2115.0	1987.0	1951.0	29.0	2327.0	2260.0	1568.0	24.0	5536.0	2227.0	0.0	0.0	0.0	2899.0	0.0	0.0	0.0	0.0	0.0	0.0	2357.0	8.0	stag	24.0	out	3.0
stag_out_004	0.0	0.0	0.0	1978.0	2475.0	4107.0	0.0	0.0	1917.0	2376.0	0.0	0.0	2220.0	0.0	0.0	0.0	0.0	0.0	0.0	0.0	1271.0	0.0	0.0	0.0	882.0	0.0	stag	25.0	out	3.0
stag_out_005	0.0	0.0	0.0	1425.0	1511.0	2697.0	0.0	0.0	270.0	3305.0	0.0	0.0	1665.0	0.0	0.0	0.0	0.0	0.0	0.0	0.0	808.0	8.0	0.0	0.0	1019.0	0.0	stag	25.0	out	3.0
stag_out_010	11148.0	4803.0	887.0	5580.0	772.0	8.0	95.0	0.0	89.0	1119.0	72.0	6.0	10629.0	125.0	0.0	0.0	0.0	8.0	0.0	0.0	0.0	0.0	0.0	0.0	71.0	0.0	stag	27.0	out	3.0
stag_out_011	7218.0	3311.0	574.0	3810.0	624.0	3.0	73.0	0.0	59.0	657.0	39.0	5.0	6696.0	81.0	0.0	0.0	0.0	9.0	0.0	0.0	0.0	0.0	0.0	0.0	47.0	0.0	stag	27.0	out	3.0
stag_st_01	18920.0	11036.0	4141.0	15286.0	1405.0	8.0	252.0	0.0	325.0	2837.0	141.0	0.0	20544.0	86.0	0.0	0.0	13320.0	34.0	0.0	0.0	0.0	0.0	0.0	0.0	0.0	0.0	stag	1.0	in	3.0
stag_st_02	35383.0	19206.0	6769.0	26917.0	3237.0	14.0	531.0	0.0	663.0	4824.0	279.0	4.0	39500.0	197.0	0.0	0.0	25601.0	69.0	0.0	0.0	0.0	0.0	0.0	0.0	0.0	0.0	stag	2.0	in	3.0
stag_st_03	14636.0	8350.0	2988.0	11862.0	1254.0	7.0	197.0	0.0	237.0	2125.0	115.0	0.0	15961.0	78.0	0.0	0.0	11123.0	47.0	0.0	0.0	0.0	0.0	0.0	0.0	0.0	0.0	stag	3.0	in	3.0
stag_st_04	57770.0	32556.0	12013.0	45063.0	4808.0	25.0	856.0	0.0	1081.0	8118.0	399.0	9.0	63360.0	295.0	0.0	0.0	45789.0	152.0	0.0	0.0	0.0	0.0	0.0	0.0	0.0	0.0	stag	4.0	in	3.0
stag_st_05	50073.0	28510.0	10536.0	31747.0	4161.0	28.0	772.0	0.0	983.0	7031.0	357.0	0.0	55378.0	283.0	0.0	0.0	36635.0	112.0	0.0	0.0	0.0	0.0	0.0	0.0	0.0	0.0	stag	5.0	in	3.0
stag_st_06	68896.0	38765.0	13625.0	44921.0	6144.0	43.0	1046.0	0.0	1359.0	9310.0	508.0	8.0	75445.0	348.0	0.0	0.0	47802.0	162.0	0.0	0.0	0.0	0.0	0.0	0.0	0.0	0.0	stag	6.0	in	3.0
stag_st_07	62918.0	32961.0	11932.0	30022.0	5190.0	43.0	859.0	0.0	1162.0	8529.0	463.0	4.0	68479.0	328.0	0.0	0.0	46030.0	136.0	0.0	0.0	0.0	0.0	0.0	0.0	0.0	0.0	stag	7.0	in	3.0
stag_st_08	34154.0	19602.0	7105.0	20170.0	2921.0	10.0	538.0	0.0	643.0	4833.0	278.0	6.0	36729.0	171.0	0.0	0.0	22889.0	66.0	0.0	0.0	0.0	0.0	0.0	0.0	0.0	0.0	stag	8.0	in	3.0
stag_st_09	14126.0	7725.0	2844.0	8946.0	1112.0	9.0	194.0	0.0	270.0	1934.0	90.0	0.0	14330.0	67.0	0.0	0.0	9735.0	27.0	0.0	0.0	0.0	0.0	0.0	0.0	0.0	0.0	stag	9.0	in	3.0
