# Supplementary material for: Multi-amplicon microbiome data analysis pipelines for mixed orientation sequences using QIIME2: Assessing reference database, variable region and pre-processing bias in classification of mock bacterial community samples
Source: PLoS One. 2023 Jan 13;18(1):e0280293. doi: 10.1371/journal.pone.0280293 (PMC9838852; doi:10.1371/journal.pone.0280293)
Supplement: S24 Appendix — (CSV) [file pone.0280293.s041.csv]

index	Bacteria;Firmicutes;Bacilli;Lactobacillales;Streptococcaceae;Streptococcus	Bacteria;Proteobacteria;Alphaproteobacteria;Rhodobacterales;Rhodobacteraceae;Rhodobacter	Bacteria;Firmicutes;Clostridia;Clostridiales;Clostridiaceae 1;Clostridium sensu stricto	Bacteria;Proteobacteria;Gammaproteobacteria;Enterobacteriales;Enterobacteriaceae;Escherichia/Shigella	Bacteria;Proteobacteria;Gammaproteobacteria;Pseudomonadales;Pseudomonadaceae;__	Bacteria;Firmicutes;Bacilli;Lactobacillales;Enterococcaceae;Enterococcus	Bacteria;Proteobacteria;Gammaproteobacteria;Pseudomonadales;Moraxellaceae;Acinetobacter	Bacteria;Actinobacteria;Actinobacteria;Actinobacteridae;Actinomycetales;Actinomycineae;Actinomycetaceae;Actinomyces	Bacteria;Firmicutes;Bacilli;Lactobacillales;Lactobacillaceae;Lactobacillus	Bacteria;Firmicutes;Bacilli;Bacillales;Bacillaceae 1;Bacillus	Bacteria;Proteobacteria;Betaproteobacteria;Neisseriales;Neisseriaceae;Neisseria	Bacteria;Actinobacteria;Actinobacteria;Actinobacteridae;Actinomycetales;Propionibacterineae;Propionibacteriaceae;Propionibacterium	Bacteria;Firmicutes;Bacilli;Bacillales;Staphylococcaceae;Staphylococcus	Bacteria;Proteobacteria;Epsilonproteobacteria;Campylobacterales;Helicobacteraceae;Helicobacter	Bacteria;Proteobacteria;Alphaproteobacteria;Rickettsiales;Rickettsiaceae;Rickettsia	Bacteria;Firmicutes;Bacilli;Bacillales;__;__	Bacteria;Bacteroidetes;Bacteroidia;Bacteroidales;Porphyromonadaceae;Porphyromonas	Bacteria;Bacteroidetes;Bacteroidia;Bacteroidales;Bacteroidaceae;Bacteroides	Bacteria;Proteobacteria;Gammaproteobacteria;Pseudomonadales;Pseudomonadaceae;Pseudomonas	Bacteria;Actinobacteria;Actinobacteria;Actinobacteridae;Bifidobacteriales;Bifidobacteriaceae;Bifidobacterium	Bacteria;Firmicutes;Clostridia;Clostridiales;Clostridiaceae 1;__	Bacteria;Proteobacteria;Alphaproteobacteria;unclassified_Alphaproteobacteria	Bacteria;Proteobacteria;Gammaproteobacteria;Enterobacteriales;Enterobacteriaceae;Enterobacter	Bacteria;Firmicutes;__;__;__;__	Bacteria;Firmicutes;Bacilli;Lactobacillales;Streptococcaceae;Lactococcus	Bacteria;Firmicutes;Bacilli;Bacillales;Staphylococcaceae;__	Bacteria;Bacteroidetes;Bacteroidia;Bacteroidales;Prevotellaceae;Prevotella	Bacteria;Firmicutes;Clostridia;Clostridiales;Clostridiaceae 1;Anaerobacter	Bacteria;Firmicutes;Bacilli;Bacillales;Listeriaceae;Listeria	Bacteria;Proteobacteria;Gammaproteobacteria;Xanthomonadales;Xanthomonadaceae;Pseudoxanthomonas	even_stag	run	in_out	v_region
even_or_12	5907	1008	4645	1748	0	1659	3884	31	4066	4011	1822	20	4854	1188	0	0	2037	6121	2036	35	0	0	0	0	0	0	0	0	0	0	even	12	in	3
even_or_13	29324	5953	24303	8264	0	7437	17430	130	20731	19560	9380	114	23852	5948	0	8	9599	30939	10753	136	24	0	0	0	0	0	0	0	0	0	even	13	in	3
even_or_19	11558	2451	9606	4086	21	3414	6510	33	8669	7546	3715	29	9596	2669	0	0	4350	12908	4830	46	0	0	0	0	0	49	0	0	0	0	even	19	in	3
even_or_20	11871	2512	9337	5602	0	3501	7992	30	8997	8329	4200	40	10143	2767	0	4	4398	13246	5319	63	0	0	0	0	0	0	0	0	0	0	even	20	in	3
even_or_21	10143	2417	7636	1815	0	2712	4881	29	7970	6558	2672	42	7860	2273	0	0	3765	12180	4002	31	0	0	0	15	0	0	0	0	0	0	even	21	in	3
even_out_006	8231	3950	771	4774	0	3636	4562	33	993	8671	1221	0	636	496	0	0	999	1589	5473	5	0	0	0	0	0	0	0	0	0	0	even	26	out	3
even_out_007	7143	2870	766	4517	0	3026	4342	23	860	8096	1216	0	419	579	0	0	1079	1556	4557	9	0	0	0	0	0	0	0	0	0	0	even	26	out	3
even_out_008	11738	2834	828	3530	0	4272	4761	17	465	8654	1530	23	2890	305	0	0	736	648	3459	7	0	0	0	0	0	0	0	0	0	0	even	26	out	3
even_out_009	5212	1582	663	3382	0	2920	3502	6	796	14012	1481	13	1617	480	0	0	591	989	3077	7	0	0	0	0	0	0	0	0	0	0	even	26	out	3
even_out_012	4524	855	2004	907	0	1384	1746	48	1519	1812	1114	54	3486	2080	0	0	0	1841	1407	0	0	0	0	0	0	0	0	0	1703	0	even	27	out	3
even_out_013	4699	1005	2023	1161	0	1353	1830	62	1679	1944	1276	71	3624	2286	0	0	0	2258	1635	0	0	0	0	0	0	0	0	0	1967	0	even	27	out	3
even_st_01	10677	2906	9747	5156	0	3062	6144	51	6852	7748	3651	41	8898	2073	0	0	3540	10587	3821	47	0	0	0	0	0	0	0	0	0	0	even	1	in	3
even_st_02	23476	5257	17361	9798	0	6388	11840	111	16597	15244	8275	66	18492	4403	0	0	7539	24629	9478	108	0	0	0	0	0	0	0	0	0	0	even	2	in	3
even_st_03	18149	3844	13907	8370	0	4961	8368	60	12405	12401	5919	62	14518	3546	0	0	5955	17881	6604	90	0	0	0	0	0	0	0	0	0	0	even	3	in	3
even_st_04	32320	7637	26629	14450	0	9030	18114	99	22152	22541	10569	117	26355	6471	0	0	11312	35112	12286	191	25	0	0	0	0	0	0	0	0	0	even	4	in	3
even_st_05	28040	6327	22122	9229	0	7419	15803	118	19338	18709	9715	91	22112	5490	0	0	9049	28681	10711	123	0	0	0	0	0	0	0	0	0	0	even	5	in	3
even_st_06	39495	8687	30147	13565	0	10951	21984	153	29035	26751	14623	131	32531	7662	0	0	12819	40323	16508	171	23	0	0	0	0	0	0	17	0	0	even	6	in	3
even_st_07	34070	6881	24717	8196	0	8741	18650	126	24111	22730	10894	124	27093	6731	0	0	11189	34870	12537	153	22	0	0	0	0	0	0	0	0	0	even	7	in	3
even_st_08	8647	1972	6874	2802	0	2291	5187	29	5875	5933	3119	21	6908	1637	0	0	2643	8100	3260	54	0	2	0	0	0	0	0	0	0	0	even	8	in	3
even_st_09	8338	1848	6653	2964	0	2114	4414	23	5645	5672	2707	35	6360	1545	0	0	2508	7809	2790	53	0	0	0	0	0	0	0	0	0	0	even	9	in	3
stag_or_12	13155	7206	2878	7306	0	5	215	0	262	1898	74	0	15064	59	0	0	10501	29	1033	0	0	0	0	0	0	0	0	0	0	0	stag	12	in	3
stag_or_13	40091	23264	8898	22004	0	34	614	0	791	5749	285	4	45732	241	0	0	30604	99	3476	0	0	0	0	0	0	0	0	0	0	0	stag	13	in	3
stag_or_19	26022	15022	5637	15542	0	22	317	0	569	3481	167	0	30015	164	0	0	21625	71	2415	0	0	0	0	0	0	34	2	0	0	0	stag	19	in	3
stag_or_20	22401	13562	4733	18823	0	16	359	0	444	3384	173	2	27658	127	0	0	20054	68	2273	0	0	0	0	0	0	0	0	0	0	0	stag	20	in	3
stag_or_21	18655	9371	3257	4605	0	17	221	0	431	2532	121	0	21064	127	0	0	14328	46	1653	0	0	0	0	0	0	0	0	0	0	0	stag	21	in	3
stag_out_002	1743	949	125	1503	0	3	15	0	9	114	16	0	1447	40	14	0	0	0	165	0	0	0	0	0	0	0	0	0	11	0	stag	23	out	3
stag_out_003	6817	971	2418	1342	0	1987	1951	29	2327	2260	1568	24	5536	2227	0	0	0	2899	2115	0	0	0	0	0	0	0	0	0	2357	8	stag	24	out	3
stag_out_004	0	0	0	1978	0	4107	0	0	1917	42	0	0	2220	0	0	2334	0	0	2475	0	0	0	1271	0	0	0	0	0	882	0	stag	25	out	3
stag_out_005	0	0	0	1425	0	2697	0	0	270	51	0	0	1665	0	0	3254	0	0	1511	0	0	0	808	0	8	0	0	0	1019	0	stag	25	out	3
stag_out_010	11148	4803	887	5580	0	8	95	0	89	1119	72	6	10629	125	0	0	0	8	772	0	0	0	0	0	0	0	0	0	71	0	stag	27	out	3
stag_out_011	7218	3311	574	3810	0	3	73	0	59	657	39	5	6696	81	0	0	0	9	624	0	0	0	0	0	0	0	0	0	47	0	stag	27	out	3
stag_st_01	18920	11036	4141	15286	0	8	252	0	325	2837	141	0	20544	86	0	0	13320	34	1405	0	0	0	0	0	0	0	0	0	0	0	stag	1	in	3
stag_st_02	35383	19206	6769	26917	0	14	531	0	663	4824	279	4	39500	197	0	0	25601	69	3237	0	0	0	0	0	0	0	0	0	0	0	stag	2	in	3
stag_st_03	14636	8350	2988	11862	0	7	197	0	237	2125	115	0	15961	78	0	0	11123	47	1254	0	0	0	0	0	0	0	0	0	0	0	stag	3	in	3
stag_st_04	57770	32556	12013	45063	0	25	856	0	1081	8118	399	9	63360	295	0	0	45789	152	4808	0	0	0	0	0	0	0	0	0	0	0	stag	4	in	3
stag_st_05	50073	28510	10536	31747	0	28	772	0	983	7031	357	0	55378	283	0	0	36635	112	4161	0	0	0	0	0	0	0	0	0	0	0	stag	5	in	3
stag_st_06	68896	38765	13625	44921	0	43	1046	0	1359	9310	508	8	75445	348	0	0	47802	162	6144	0	0	0	0	0	0	0	0	0	0	0	stag	6	in	3
stag_st_07	62918	32961	11932	30022	0	43	859	0	1162	8529	463	4	68479	328	0	0	46030	136	5190	0	0	0	0	0	0	0	0	0	0	0	stag	7	in	3
stag_st_08	34154	19602	7105	20170	0	10	538	0	643	4833	278	6	36729	171	0	0	22889	66	2921	0	0	0	0	0	0	0	0	0	0	0	stag	8	in	3
stag_st_09	14126	7725	2844	8946	0	9	194	0	270	1934	90	0	14330	67	0	0	9735	27	1112	0	0	0	0	0	0	0	0	0	0	0	stag	9	in	3
