# Supplementary material for: Multi-amplicon microbiome data analysis pipelines for mixed orientation sequences using QIIME2: Assessing reference database, variable region and pre-processing bias in classification of mock bacterial community samples
Source: PLoS One. 2023 Jan 13;18(1):e0280293. doi: 10.1371/journal.pone.0280293 (PMC9838852; doi:10.1371/journal.pone.0280293)
Supplement: S26 Appendix — (CSV) [file pone.0280293.s043.csv]

index	k__Bacteria;p__Firmicutes;c__Bacilli;o__Bacillales;f__Staphylococcaceae;g__Staphylococcus	k__Bacteria;p__Firmicutes;c__Bacilli;o__Lactobacillales;f__Streptococcaceae;g__Streptococcus	k__Bacteria;p__Proteobacteria;c__Gammaproteobacteria;o__Pseudomonadales;f__Pseudomonadaceae;g__Pseudomonas	k__Bacteria;p__Proteobacteria;c__Betaproteobacteria;o__Neisseriales;f__Neisseriaceae;g__Neisseria	k__Bacteria;p__Proteobacteria;c__Gammaproteobacteria;o__Pseudomonadales;f__Moraxellaceae;g__Acinetobacter	k__Bacteria;p__Firmicutes;c__Clostridia;o__Clostridiales;f__Clostridiaceae;g__Clostridium	k__Bacteria;p__Proteobacteria;c__Alphaproteobacteria;o__Rhodobacterales;f__Rhodobacteraceae;g__Rhodobacter	k__Bacteria;p__Bacteroidetes;c__Bacteroidia;o__Bacteroidales;f__Bacteroidaceae;g__Bacteroides	k__Bacteria;p__Bacteroidetes;c__Bacteroidia;o__Bacteroidales;f__Porphyromonadaceae;g__Porphyromonas	k__Bacteria;p__Firmicutes;c__Bacilli;o__Lactobacillales;f__Lactobacillaceae;g__Lactobacillus	k__Bacteria;p__[Thermi];c__Deinococci;o__Deinococcales;f__Deinococcaceae;g__Deinococcus	k__Bacteria;p__Actinobacteria;c__Actinobacteria;o__Actinomycetales;f__Actinomycetaceae;g__Actinomyces	k__Bacteria;p__Actinobacteria;c__Actinobacteria;o__Bifidobacteriales;f__Bifidobacteriaceae;g__Bifidobacterium	k__Bacteria;p__Proteobacteria;c__Epsilonproteobacteria;o__Campylobacterales;f__Helicobacteraceae;g__Helicobacter	k__Bacteria;p__Firmicutes;c__Bacilli;o__Lactobacillales;f__Enterococcaceae;g__Enterococcus	k__Bacteria;p__Proteobacteria;c__Gammaproteobacteria;o__Enterobacteriales;f__Enterobacteriaceae;__	k__Bacteria;p__Firmicutes;c__Bacilli;o__Bacillales;f__Bacillaceae;g__Bacillus	k__Bacteria;p__Proteobacteria;c__Gammaproteobacteria;o__Enterobacteriales;f__Enterobacteriaceae;g__	Unassigned;__;__;__;__;__	k__Bacteria;p__Firmicutes;c__Bacilli;o__Bacillales;f__Listeriaceae;__	k__Bacteria;p__Proteobacteria;c__Gammaproteobacteria;o__Xanthomonadales;f__Xanthomonadaceae;g__Lysobacter	k__Bacteria;p__Bacteroidetes;c__Bacteroidia;o__Bacteroidales;f__Prevotellaceae;g__Prevotella	k__Bacteria;p__Actinobacteria;c__Actinobacteria;o__Actinomycetales;f__Propionibacteriaceae;g__Propionibacterium	k__Bacteria;p__Firmicutes;c__Bacilli;o__Bacillales;__;__	k__Bacteria;p__Proteobacteria;c__Gammaproteobacteria;o__Enterobacteriales;f__Enterobacteriaceae;g__Salmonella	even_stag	run	in_out	v_region
even_or_12	1849.0	2415.0	466.0	1045.0	1519.0	2391.0	485.0	3446.0	1644.0	1096.0	109.0	137.0	482.0	844.0	357.0	0.0	1570.0	572.0	0.0	0.0	0.0	0.0	19.0	0.0	0.0	even	12.0	in	4.0
even_or_13	8388.0	11706.0	2346.0	5237.0	6996.0	9849.0	2488.0	13858.0	8760.0	5059.0	497.0	821.0	3028.0	3556.0	1963.0	0.0	7530.0	2943.0	0.0	0.0	0.0	0.0	85.0	0.0	0.0	even	13.0	in	4.0
even_or_19	2998.0	4168.0	699.0	1688.0	2718.0	4072.0	754.0	5645.0	2490.0	1927.0	164.0	307.0	797.0	1294.0	562.0	0.0	2620.0	786.0	0.0	0.0	0.0	0.0	23.0	0.0	0.0	even	19.0	in	4.0
even_or_20	4120.0	5333.0	962.0	2211.0	3296.0	5309.0	1062.0	7422.0	3163.0	2150.0	250.0	335.0	972.0	1781.0	842.0	0.0	4103.0	1030.0	0.0	0.0	0.0	0.0	25.0	0.0	0.0	even	20.0	in	4.0
even_or_21	2339.0	3742.0	521.0	1553.0	2486.0	3784.0	634.0	5552.0	2413.0	1817.0	142.0	205.0	674.0	1206.0	551.0	0.0	2089.0	794.0	0.0	0.0	0.0	0.0	17.0	0.0	0.0	even	21.0	in	4.0
even_out_001	11222.0	15771.0	886.0	144.0	92.0	720.0	6329.0	28.0	0.0	93.0	0.0	6.0	0.0	175.0	7.0	0.0	1087.0	9573.0	0.0	79.0	0.0	0.0	11.0	0.0	0.0	even	22.0	out	4.0
even_out_006	139.0	2381.0	1584.0	682.0	1646.0	219.0	1115.0	750.0	550.0	381.0	27.0	142.0	22.0	152.0	723.0	0.0	2384.0	2146.0	0.0	0.0	0.0	0.0	0.0	0.0	0.0	even	26.0	out	4.0
even_out_007	113.0	2411.0	1359.0	711.0	1556.0	184.0	953.0	613.0	635.0	283.0	282.0	138.0	31.0	141.0	754.0	0.0	2374.0	2070.0	0.0	0.0	0.0	0.0	0.0	0.0	0.0	even	26.0	out	4.0
even_out_008	694.0	3837.0	1027.0	911.0	1781.0	146.0	910.0	356.0	436.0	162.0	43.0	241.0	112.0	50.0	977.0	0.0	2190.0	1729.0	0.0	0.0	0.0	0.0	6.0	0.0	0.0	even	26.0	out	4.0
even_out_009	643.0	2280.0	1044.0	828.0	1409.0	221.0	412.0	582.0	374.0	397.0	136.0	66.0	106.0	151.0	916.0	0.0	4923.0	1806.0	0.0	0.0	0.0	0.0	13.0	0.0	0.0	even	26.0	out	4.0
even_out_012	2305.0	2323.0	331.0	633.0	657.0	1390.0	278.0	1525.0	0.0	1095.0	242.0	396.0	0.0	1139.0	533.0	0.0	1125.0	315.0	0.0	459.0	0.0	0.0	228.0	0.0	0.0	even	27.0	out	4.0
even_out_013	2411.0	2725.0	468.0	878.0	928.0	1420.0	433.0	1861.0	0.0	1253.0	250.0	459.0	0.0	1595.0	601.0	0.0	1190.0	440.0	0.0	622.0	0.0	0.0	221.0	0.0	0.0	even	27.0	out	4.0
even_st_01	2955.0	4517.0	998.0	2243.0	2765.0	3811.0	994.0	5773.0	3231.0	2066.0	209.0	362.0	1043.0	1289.0	779.0	0.0	2707.0	1262.0	0.0	0.0	0.0	0.0	24.0	0.0	0.0	even	1.0	in	4.0
even_st_02	5218.0	9653.0	1686.0	4066.0	5319.0	8425.0	2078.0	11608.0	6416.0	3937.0	405.0	609.0	1896.0	3058.0	1553.0	0.0	6742.0	2086.0	0.0	0.0	3.0	0.0	62.0	0.0	0.0	even	2.0	in	4.0
even_st_03	5738.0	8715.0	1800.0	3773.0	5447.0	8232.0	1817.0	10812.0	5676.0	3964.0	401.0	689.0	1957.0	2647.0	1432.0	0.0	5679.0	2215.0	0.0	0.0	0.0	0.0	50.0	0.0	0.0	even	3.0	in	4.0
even_st_04	7136.0	11473.0	2333.0	5277.0	6817.0	10690.0	2658.0	14476.0	8152.0	5182.0	542.0	968.0	2891.0	3608.0	1813.0	0.0	7620.0	3006.0	0.0	0.0	0.0	0.0	72.0	7.0	0.0	even	4.0	in	4.0
even_st_05	6862.0	11182.0	2116.0	4929.0	6226.0	9539.0	2481.0	14133.0	7774.0	4906.0	533.0	749.0	2266.0	3607.0	1850.0	0.0	7636.0	2541.0	0.0	0.0	0.0	0.0	77.0	0.0	0.0	even	5.0	in	4.0
even_st_06	12192.0	17782.0	3080.0	7287.0	9751.0	14605.0	3703.0	20715.0	12363.0	7428.0	746.0	1199.0	3727.0	5828.0	2851.0	0.0	12641.0	3867.0	2.0	0.0	0.0	0.0	105.0	0.0	0.0	even	6.0	in	4.0
even_st_07	8299.0	13789.0	2625.0	5935.0	8204.0	12660.0	2896.0	17903.0	9361.0	6112.0	590.0	895.0	2693.0	4784.0	2098.0	0.0	9891.0	2983.0	0.0	0.0	0.0	0.0	88.0	0.0	0.0	even	7.0	in	4.0
even_st_08	2298.0	3962.0	819.0	1845.0	2198.0	3246.0	860.0	4584.0	2746.0	1850.0	154.0	283.0	908.0	1226.0	690.0	0.0	2711.0	1043.0	0.0	0.0	0.0	0.0	30.0	0.0	0.0	even	8.0	in	4.0
even_st_09	1631.0	4248.0	841.0	1861.0	2584.0	3512.0	818.0	4796.0	3060.0	1909.0	195.0	382.0	1004.0	1211.0	668.0	0.0	2738.0	1117.0	0.0	0.0	0.0	0.0	36.0	0.0	0.0	even	9.0	in	4.0
stag_or_12	17133.0	1194.0	21.0	10.0	6.0	141.0	255.0	6.0	1514.0	4.0	0.0	0.0	0.0	2.0	0.0	0.0	58.0	352.0	0.0	0.0	0.0	0.0	0.0	0.0	0.0	stag	12.0	in	4.0
stag_or_13	49716.0	3805.0	84.0	19.0	32.0	374.0	868.0	12.0	5248.0	17.0	0.0	0.0	0.0	10.0	0.0	0.0	180.0	1240.0	0.0	0.0	0.0	0.0	0.0	0.0	0.0	stag	13.0	in	4.0
stag_or_19	29814.0	2011.0	23.0	11.0	21.0	258.0	401.0	7.0	2482.0	8.0	0.0	0.0	0.0	6.0	0.0	0.0	85.0	557.0	0.0	0.0	0.0	0.0	0.0	0.0	0.0	stag	19.0	in	4.0
stag_or_20	33958.0	2315.0	54.0	7.0	16.0	249.0	508.0	5.0	2459.0	7.0	0.0	0.0	0.0	13.0	0.0	0.0	122.0	674.0	0.0	0.0	0.0	0.0	0.0	0.0	0.0	stag	20.0	in	4.0
stag_or_21	20488.0	1625.0	24.0	12.0	14.0	181.0	313.0	6.0	1904.0	6.0	0.0	0.0	0.0	5.0	0.0	0.0	69.0	477.0	0.0	0.0	0.0	0.0	0.0	0.0	0.0	stag	21.0	in	4.0
stag_out_002	914.0	1328.0	112.0	25.0	10.0	52.0	572.0	0.0	0.0	16.0	0.0	0.0	0.0	11.0	0.0	0.0	76.0	882.0	0.0	4.0	0.0	0.0	0.0	0.0	0.0	stag	23.0	out	4.0
stag_out_003	3362.0	4980.0	1060.0	1254.0	1254.0	1868.0	676.0	1890.0	0.0	1656.0	120.0	430.0	0.0	1311.0	994.0	0.0	1787.0	951.0	0.0	1421.0	0.0	0.0	138.0	0.0	0.0	stag	24.0	out	4.0
stag_out_004	739.0	0.0	1180.0	0.0	0.0	0.0	0.0	0.0	0.0	2875.0	0.0	0.0	0.0	0.0	1160.0	1614.0	832.0	2026.0	0.0	305.0	0.0	2.0	0.0	0.0	170.0	stag	25.0	out	4.0
stag_out_005	877.0	0.0	923.0	0.0	0.0	0.0	0.0	0.0	0.0	1339.0	0.0	0.0	0.0	0.0	1217.0	1937.0	1869.0	2286.0	0.0	663.0	0.0	0.0	0.0	0.0	0.0	stag	25.0	out	4.0
stag_out_010	5874.0	5008.0	197.0	28.0	26.0	523.0	1622.0	0.0	0.0	61.0	0.0	0.0	0.0	57.0	0.0	0.0	584.0	1718.0	0.0	25.0	0.0	0.0	11.0	0.0	0.0	stag	27.0	out	4.0
stag_out_011	4239.0	4483.0	202.0	28.0	27.0	397.0	1326.0	0.0	0.0	42.0	3.0	3.0	0.0	56.0	0.0	0.0	449.0	1722.0	0.0	24.0	0.0	0.0	8.0	0.0	0.0	stag	27.0	out	4.0
stag_st_01	21085.0	1749.0	40.0	14.0	16.0	154.0	415.0	4.0	2464.0	4.0	0.0	2.0	0.0	5.0	0.0	0.0	72.0	683.0	0.0	0.0	0.0	0.0	0.0	0.0	0.0	stag	1.0	in	4.0
stag_st_02	35555.0	3505.0	67.0	23.0	19.0	327.0	849.0	6.0	4043.0	12.0	0.0	0.0	0.0	15.0	0.0	0.0	179.0	1056.0	0.0	0.0	0.0	0.0	0.0	0.0	0.0	stag	2.0	in	4.0
stag_st_03	18566.0	1392.0	28.0	7.0	13.0	149.0	331.0	5.0	1943.0	8.0	0.0	0.0	0.0	4.0	0.0	0.0	76.0	494.0	0.0	0.0	0.0	0.0	0.0	0.0	0.0	stag	3.0	in	4.0
stag_st_04	57778.0	4665.0	97.0	34.0	39.0	511.0	1182.0	8.0	6743.0	24.0	0.0	0.0	0.0	13.0	0.0	0.0	225.0	1687.0	0.0	0.0	0.0	0.0	0.0	0.0	0.0	stag	4.0	in	4.0
stag_st_05	55434.0	4525.0	95.0	29.0	27.0	435.0	1052.0	9.0	5627.0	12.0	0.0	2.0	0.0	20.0	0.0	0.0	231.0	1398.0	0.0	0.0	0.0	0.0	0.0	0.0	0.0	stag	5.0	in	4.0
stag_st_06	86704.0	6685.0	109.0	40.0	58.0	642.0	1559.0	10.0	8359.0	35.0	0.0	0.0	0.0	32.0	0.0	0.0	333.0	2226.0	0.0	0.0	0.0	0.0	0.0	0.0	0.0	stag	6.0	in	4.0
stag_st_07	63833.0	5596.0	116.0	34.0	44.0	599.0	1258.0	20.0	6729.0	29.0	0.0	0.0	0.0	25.0	0.0	0.0	269.0	1650.0	0.0	0.0	0.0	0.0	0.0	0.0	0.0	stag	7.0	in	4.0
stag_st_08	37420.0	3333.0	74.0	16.0	26.0	323.0	847.0	10.0	4824.0	19.0	0.0	0.0	0.0	19.0	0.0	0.0	159.0	1287.0	0.0	0.0	0.0	0.0	0.0	0.0	0.0	stag	8.0	in	4.0
stag_st_09	12423.0	1597.0	38.0	15.0	15.0	172.0	361.0	0.0	2136.0	12.0	0.0	0.0	0.0	6.0	0.0	0.0	89.0	569.0	0.0	0.0	0.0	0.0	0.0	0.0	0.0	stag	9.0	in	4.0
