# Supplementary material for: Multi-amplicon microbiome data analysis pipelines for mixed orientation sequences using QIIME2: Assessing reference database, variable region and pre-processing bias in classification of mock bacterial community samples
Source: PLoS One. 2023 Jan 13;18(1):e0280293. doi: 10.1371/journal.pone.0280293 (PMC9838852; doi:10.1371/journal.pone.0280293)
Supplement: S27 Appendix — (CSV) [file pone.0280293.s044.csv]

index	Bacteria;Firmicutes;Bacilli;Bacillales;__;__	Bacteria;Firmicutes;Bacilli;Lactobacillales;Streptococcaceae;Streptococcus	Bacteria;Proteobacteria;Gammaproteobacteria;Pseudomonadales;Pseudomonadaceae;Pseudomonas	Bacteria;Proteobacteria;Betaproteobacteria;Neisseriales;Neisseriaceae;Neisseria	Bacteria;Proteobacteria;Gammaproteobacteria;Pseudomonadales;Moraxellaceae;Acinetobacter	Bacteria;Firmicutes;Clostridia;Clostridiales;Clostridiaceae 1;Clostridium sensu stricto	Bacteria;Proteobacteria;Alphaproteobacteria;Rhodobacterales;Rhodobacteraceae;Rhodobacter	Bacteria;Bacteroidetes;Bacteroidia;Bacteroidales;Bacteroidaceae;Bacteroides	Bacteria;Bacteroidetes;Bacteroidia;Bacteroidales;Porphyromonadaceae;Porphyromonas	Bacteria;Firmicutes;Bacilli;Bacillales;Staphylococcaceae;Staphylococcus	Bacteria;Firmicutes;Bacilli;Lactobacillales;Lactobacillaceae;Lactobacillus	Bacteria;Deinococcus-Thermus;Deinococci;Deinococcales;Deinococcaceae;Deinococcus	Bacteria;Actinobacteria;Actinobacteria;Actinobacteridae;Actinomycetales;Actinomycineae;Actinomycetaceae;Actinomyces	Bacteria;Actinobacteria;Actinobacteria;Actinobacteridae;Bifidobacteriales;Bifidobacteriaceae;Bifidobacterium	Bacteria;Proteobacteria;Epsilonproteobacteria;Campylobacterales;Helicobacteraceae;Helicobacter	Bacteria;Firmicutes;Bacilli;Lactobacillales;Enterococcaceae;Enterococcus	Bacteria;Proteobacteria;Gammaproteobacteria;Enterobacteriales;Enterobacteriaceae;Salmonella	Bacteria;Proteobacteria;Gammaproteobacteria;Enterobacteriales;Enterobacteriaceae;Escherichia/Shigella	Bacteria;Firmicutes;Bacilli;Bacillales;Bacillaceae 1;Bacillus	Unassigned;__;__;__;__;__	Bacteria;Proteobacteria;Gammaproteobacteria;Xanthomonadales;Xanthomonadaceae;Lysobacter	Bacteria;Bacteroidetes;Bacteroidia;Bacteroidales;Prevotellaceae;Prevotella	Bacteria;Actinobacteria;Actinobacteria;Actinobacteridae;Actinomycetales;Propionibacterineae;Propionibacteriaceae;Propionibacterium	Bacteria;Firmicutes;Bacilli;__;__;__	even_stag	run	in_out	v_region
even_or_12	3278	2415	466	1045	1519	2391	485	3446	1644	141	1096	109	137	482	844	357	0	572	0	0	0	0	19	0	even	12	in	4
even_or_13	15290	11706	2346	5237	6996	9849	2488	13858	8760	628	5059	497	821	3028	3556	1963	0	2943	0	0	0	0	85	0	even	13	in	4
even_or_19	5378	4168	699	1688	2718	4072	754	5645	2490	240	1927	164	307	797	1294	562	0	786	0	0	0	0	23	0	even	19	in	4
even_or_20	7918	5333	962	2211	3296	5309	1062	7422	3163	305	2150	250	335	972	1781	842	0	1030	0	0	0	0	25	0	even	20	in	4
even_or_21	4264	3742	521	1553	2486	3784	634	5552	2413	164	1817	142	205	674	1206	551	0	794	0	0	0	0	17	0	even	21	in	4
even_out_001	12246	15771	886	144	92	720	6329	28	0	142	93	0	6	0	175	7	0	9573	0	0	0	0	11	0	even	22	out	4
even_out_006	2523	2381	1584	682	1646	219	1115	750	550	0	381	27	142	22	152	723	0	2146	0	0	0	0	0	0	even	26	out	4
even_out_007	2487	2411	1359	711	1556	184	953	613	635	0	283	282	138	31	141	754	0	2070	0	0	0	0	0	0	even	26	out	4
even_out_008	2767	3837	1027	911	1781	146	910	356	436	117	162	43	241	112	50	977	0	1729	0	0	0	0	6	0	even	26	out	4
even_out_009	5495	2280	1044	828	1409	221	412	582	374	71	397	136	66	106	151	916	0	1806	0	0	0	0	13	0	even	26	out	4
even_out_012	3889	2323	331	633	657	1390	278	1525	0	0	1095	242	396	0	1139	533	0	315	0	0	0	0	228	0	even	27	out	4
even_out_013	4223	2725	468	878	928	1420	433	1861	0	0	1253	250	459	0	1595	601	0	440	0	0	0	0	221	0	even	27	out	4
even_st_01	5480	4517	998	2243	2765	3811	994	5773	3231	182	2066	209	362	1043	1289	779	0	1262	0	0	0	0	24	0	even	1	in	4
even_st_02	11568	9653	1686	4066	5319	8425	2078	11608	6416	392	3937	405	609	1896	3058	1553	0	2086	0	0	3	0	62	0	even	2	in	4
even_st_03	10990	8715	1800	3773	5447	8232	1817	10812	5676	427	3964	401	689	1957	2647	1432	0	2215	0	0	0	0	50	0	even	3	in	4
even_st_04	14221	11473	2333	5277	6817	10690	2658	14476	8152	535	5182	542	968	2891	3608	1813	0	3006	0	0	0	0	72	7	even	4	in	4
even_st_05	14012	11182	2116	4929	6226	9539	2481	14133	7774	486	4906	533	749	2266	3607	1850	0	2541	0	0	0	0	77	0	even	5	in	4
even_st_06	23900	17782	3080	7287	9751	14605	3703	20715	12363	933	7428	746	1199	3727	5828	2851	0	3867	0	2	0	0	105	0	even	6	in	4
even_st_07	17567	13789	2625	5935	8204	12660	2896	17903	9361	623	6112	590	895	2693	4784	2098	0	2983	0	0	0	0	88	0	even	7	in	4
even_st_08	4845	3962	819	1845	2198	3246	860	4584	2746	164	1850	154	283	908	1226	690	0	1043	0	0	0	0	30	0	even	8	in	4
even_st_09	4272	4248	841	1861	2584	3512	818	4796	3060	97	1909	195	382	1004	1211	668	0	1117	0	0	0	0	36	0	even	9	in	4
stag_or_12	17134	1194	21	10	6	141	255	6	1514	57	4	0	0	0	2	0	0	352	0	0	0	0	0	0	stag	12	in	4
stag_or_13	49678	3805	84	19	32	374	868	12	5248	218	17	0	0	0	10	0	0	1240	0	0	0	0	0	0	stag	13	in	4
stag_or_19	29782	2011	23	11	21	258	401	7	2482	117	8	0	0	0	6	0	0	557	0	0	0	0	0	0	stag	19	in	4
stag_or_20	34060	2315	54	7	16	249	508	5	2459	20	7	0	0	0	13	0	0	674	0	0	0	0	0	0	stag	20	in	4
stag_or_21	20294	1625	24	12	14	181	313	6	1904	263	6	0	0	0	5	0	0	477	0	0	0	0	0	0	stag	21	in	4
stag_out_002	994	1328	112	25	10	52	572	0	0	0	16	0	0	0	11	0	0	882	0	0	0	0	0	0	stag	23	out	4
stag_out_003	6570	4980	1060	1254	1254	1868	676	1890	0	0	1656	120	430	0	1311	994	0	951	0	0	0	0	138	0	stag	24	out	4
stag_out_004	1044	0	1180	0	0	0	0	0	0	0	2875	0	0	0	0	1160	1784	2026	832	0	0	2	0	0	stag	25	out	4
stag_out_005	1540	0	923	0	0	0	0	0	0	0	1339	0	0	0	0	1217	1937	2286	1869	0	0	0	0	0	stag	25	out	4
stag_out_010	6483	5008	197	28	26	523	1622	0	0	0	61	0	0	0	57	0	0	1718	0	0	0	0	11	0	stag	27	out	4
stag_out_011	4705	4483	202	28	27	397	1326	0	0	7	42	3	3	0	56	0	0	1722	0	0	0	0	8	0	stag	27	out	4
stag_st_01	21157	1749	40	14	16	154	415	4	2464	0	4	0	2	0	5	0	0	683	0	0	0	0	0	0	stag	1	in	4
stag_st_02	35596	3505	67	23	19	327	849	6	4043	138	12	0	0	0	15	0	0	1056	0	0	0	0	0	0	stag	2	in	4
stag_st_03	18630	1392	28	7	13	149	331	5	1943	12	8	0	0	0	4	0	0	494	0	0	0	0	0	0	stag	3	in	4
stag_st_04	57931	4665	97	34	39	511	1182	8	6743	72	24	0	0	0	13	0	0	1687	0	0	0	0	0	0	stag	4	in	4
stag_st_05	55465	4525	95	29	27	435	1052	9	5627	200	12	0	2	0	20	0	0	1398	0	0	0	0	0	0	stag	5	in	4
stag_st_06	86688	6685	109	40	58	642	1559	10	8359	349	35	0	0	0	32	0	0	2226	0	0	0	0	0	0	stag	6	in	4
stag_st_07	63864	5596	116	34	44	599	1258	20	6729	238	29	0	0	0	25	0	0	1650	0	0	0	0	0	0	stag	7	in	4
stag_st_08	37441	3333	74	16	26	323	847	10	4824	138	19	0	0	0	19	0	0	1287	0	0	0	0	0	0	stag	8	in	4
stag_st_09	12472	1597	38	15	15	172	361	0	2136	40	12	0	0	0	6	0	0	569	0	0	0	0	0	0	stag	9	in	4
