# Supplementary material for: Multi-amplicon microbiome data analysis pipelines for mixed orientation sequences using QIIME2: Assessing reference database, variable region and pre-processing bias in classification of mock bacterial community samples
Source: PLoS One. 2023 Jan 13;18(1):e0280293. doi: 10.1371/journal.pone.0280293 (PMC9838852; doi:10.1371/journal.pone.0280293)
Supplement: S28 Appendix — (CSV) [file pone.0280293.s045.csv]

index	D_0__Bacteria;D_1__Firmicutes;D_2__Bacilli;D_3__Bacillales;D_4__Staphylococcaceae;D_5__Staphylococcus	D_0__Bacteria;D_1__Firmicutes;D_2__Bacilli;D_3__Lactobacillales;D_4__Streptococcaceae;D_5__Streptococcus	D_0__Bacteria;D_1__Proteobacteria;D_2__Gammaproteobacteria;D_3__Pseudomonadales;D_4__Pseudomonadaceae;D_5__Pseudomonas	D_0__Bacteria;D_1__Proteobacteria;D_2__Gammaproteobacteria;D_3__Betaproteobacteriales;D_4__Neisseriaceae;D_5__Neisseria	D_0__Bacteria;D_1__Proteobacteria;D_2__Gammaproteobacteria;D_3__Pseudomonadales;D_4__Moraxellaceae;D_5__Acinetobacter	D_0__Bacteria;D_1__Firmicutes;D_2__Clostridia;D_3__Clostridiales;D_4__Clostridiaceae 1;D_5__Clostridium sensu stricto 1	D_0__Bacteria;D_1__Proteobacteria;D_2__Alphaproteobacteria;D_3__Rhodobacterales;D_4__Rhodobacteraceae;D_5__Rhodobacter	D_0__Bacteria;D_1__Bacteroidetes;D_2__Bacteroidia;D_3__Bacteroidales;D_4__Bacteroidaceae;D_5__Bacteroides	D_0__Bacteria;D_1__Bacteroidetes;D_2__Bacteroidia;D_3__Bacteroidales;D_4__Porphyromonadaceae;D_5__Porphyromonas	D_0__Bacteria;D_1__Firmicutes;D_2__Bacilli;D_3__Lactobacillales;D_4__Lactobacillaceae;D_5__Lactobacillus	D_0__Bacteria;D_1__Deinococcus-Thermus;D_2__Deinococci;D_3__Deinococcales;D_4__Deinococcaceae;D_5__Deinococcus	D_0__Bacteria;D_1__Actinobacteria;D_2__Actinobacteria;D_3__Actinomycetales;D_4__Actinomycetaceae;D_5__Actinomyces	D_0__Bacteria;D_1__Actinobacteria;D_2__Actinobacteria;D_3__Bifidobacteriales;D_4__Bifidobacteriaceae;D_5__Bifidobacterium	D_0__Bacteria;D_1__Epsilonbacteraeota;D_2__Campylobacteria;D_3__Campylobacterales;D_4__Helicobacteraceae;D_5__Helicobacter	D_0__Bacteria;D_1__Firmicutes;D_2__Bacilli;D_3__Lactobacillales;D_4__Enterococcaceae;D_5__Enterococcus	D_0__Bacteria;D_1__Proteobacteria;D_2__Gammaproteobacteria;D_3__Enterobacteriales;D_4__Enterobacteriaceae;D_5__Salmonella	D_0__Bacteria;D_1__Firmicutes;D_2__Bacilli;D_3__Bacillales;D_4__Bacillaceae;D_5__Bacillus	D_0__Bacteria;D_1__Proteobacteria;D_2__Gammaproteobacteria;D_3__Enterobacteriales;D_4__Enterobacteriaceae;D_5__Escherichia-Shigella	Unassigned;__;__;__;__;__	D_0__Bacteria;D_1__Firmicutes;D_2__Bacilli;D_3__Bacillales;D_4__Listeriaceae;D_5__Listeria	D_0__Bacteria;D_1__Proteobacteria;D_2__Gammaproteobacteria;D_3__Xanthomonadales;D_4__Xanthomonadaceae;D_5__Lysobacter	D_0__Bacteria;D_1__Bacteroidetes;D_2__Bacteroidia;D_3__Bacteroidales;D_4__Prevotellaceae;D_5__Prevotellaceae UCG-001	D_0__Bacteria;D_1__Actinobacteria;D_2__Actinobacteria;D_3__Propionibacteriales;D_4__Propionibacteriaceae;D_5__Cutibacterium	even_stag	run	in_out	v_region
even_or_12	1849.0	2415.0	466.0	1045.0	1519.0	2391.0	485.0	3446.0	1644.0	1096.0	109.0	137.0	482.0	844.0	357.0	0.0	1570.0	572.0	0.0	0.0	0.0	0.0	19.0	even	12.0	in	4.0
even_or_13	8388.0	11706.0	2346.0	5237.0	6996.0	9849.0	2488.0	13858.0	8760.0	5059.0	497.0	821.0	3028.0	3556.0	1963.0	0.0	7530.0	2943.0	0.0	0.0	0.0	0.0	85.0	even	13.0	in	4.0
even_or_19	2998.0	4168.0	699.0	1688.0	2718.0	4072.0	754.0	5645.0	2490.0	1927.0	164.0	307.0	797.0	1294.0	562.0	0.0	2620.0	786.0	0.0	0.0	0.0	0.0	23.0	even	19.0	in	4.0
even_or_20	4120.0	5333.0	962.0	2211.0	3296.0	5309.0	1062.0	7422.0	3163.0	2150.0	250.0	335.0	972.0	1781.0	842.0	0.0	4103.0	1030.0	0.0	0.0	0.0	0.0	25.0	even	20.0	in	4.0
even_or_21	2339.0	3742.0	521.0	1553.0	2486.0	3784.0	634.0	5552.0	2413.0	1817.0	142.0	205.0	674.0	1206.0	551.0	0.0	2089.0	794.0	0.0	0.0	0.0	0.0	17.0	even	21.0	in	4.0
even_out_001	11222.0	15771.0	886.0	144.0	92.0	720.0	6329.0	28.0	0.0	93.0	0.0	6.0	0.0	175.0	7.0	0.0	1087.0	9573.0	0.0	79.0	0.0	0.0	11.0	even	22.0	out	4.0
even_out_006	139.0	2381.0	1584.0	682.0	1646.0	219.0	1115.0	750.0	550.0	381.0	27.0	142.0	22.0	152.0	723.0	0.0	2384.0	2146.0	0.0	0.0	0.0	0.0	0.0	even	26.0	out	4.0
even_out_007	113.0	2411.0	1359.0	711.0	1556.0	184.0	953.0	613.0	635.0	283.0	282.0	138.0	31.0	141.0	754.0	0.0	2374.0	2070.0	0.0	0.0	0.0	0.0	0.0	even	26.0	out	4.0
even_out_008	694.0	3837.0	1027.0	911.0	1781.0	146.0	910.0	356.0	436.0	162.0	43.0	241.0	112.0	50.0	977.0	0.0	2190.0	1729.0	0.0	0.0	0.0	0.0	6.0	even	26.0	out	4.0
even_out_009	643.0	2280.0	1044.0	828.0	1409.0	221.0	412.0	582.0	374.0	397.0	136.0	66.0	106.0	151.0	916.0	0.0	4923.0	1806.0	0.0	0.0	0.0	0.0	13.0	even	26.0	out	4.0
even_out_012	2305.0	2323.0	331.0	633.0	657.0	1390.0	278.0	1525.0	0.0	1095.0	242.0	396.0	0.0	1139.0	533.0	0.0	1125.0	315.0	0.0	459.0	0.0	0.0	228.0	even	27.0	out	4.0
even_out_013	2411.0	2725.0	468.0	878.0	928.0	1420.0	433.0	1861.0	0.0	1253.0	250.0	459.0	0.0	1595.0	601.0	0.0	1190.0	440.0	0.0	622.0	0.0	0.0	221.0	even	27.0	out	4.0
even_st_01	2955.0	4517.0	998.0	2243.0	2765.0	3811.0	994.0	5773.0	3231.0	2066.0	209.0	362.0	1043.0	1289.0	779.0	0.0	2707.0	1262.0	0.0	0.0	0.0	0.0	24.0	even	1.0	in	4.0
even_st_02	5218.0	9653.0	1686.0	4066.0	5319.0	8425.0	2078.0	11608.0	6416.0	3937.0	405.0	609.0	1896.0	3058.0	1553.0	0.0	6742.0	2086.0	0.0	0.0	3.0	0.0	62.0	even	2.0	in	4.0
even_st_03	5738.0	8715.0	1800.0	3773.0	5447.0	8232.0	1817.0	10812.0	5676.0	3964.0	401.0	689.0	1957.0	2647.0	1432.0	0.0	5679.0	2215.0	0.0	0.0	0.0	0.0	50.0	even	3.0	in	4.0
even_st_04	7136.0	11473.0	2333.0	5277.0	6817.0	10690.0	2658.0	14476.0	8152.0	5182.0	542.0	968.0	2891.0	3608.0	1813.0	0.0	7627.0	3006.0	0.0	0.0	0.0	0.0	72.0	even	4.0	in	4.0
even_st_05	6862.0	11182.0	2116.0	4929.0	6226.0	9539.0	2481.0	14133.0	7774.0	4906.0	533.0	749.0	2266.0	3607.0	1850.0	0.0	7636.0	2541.0	0.0	0.0	0.0	0.0	77.0	even	5.0	in	4.0
even_st_06	12192.0	17782.0	3080.0	7287.0	9751.0	14605.0	3703.0	20715.0	12363.0	7428.0	746.0	1199.0	3727.0	5828.0	2851.0	0.0	12641.0	3867.0	2.0	0.0	0.0	0.0	105.0	even	6.0	in	4.0
even_st_07	8299.0	13789.0	2625.0	5935.0	8204.0	12660.0	2896.0	17903.0	9361.0	6112.0	590.0	895.0	2693.0	4784.0	2098.0	0.0	9891.0	2983.0	0.0	0.0	0.0	0.0	88.0	even	7.0	in	4.0
even_st_08	2298.0	3962.0	819.0	1845.0	2198.0	3246.0	860.0	4584.0	2746.0	1850.0	154.0	283.0	908.0	1226.0	690.0	0.0	2711.0	1043.0	0.0	0.0	0.0	0.0	30.0	even	8.0	in	4.0
even_st_09	1631.0	4248.0	841.0	1861.0	2584.0	3512.0	818.0	4796.0	3060.0	1909.0	195.0	382.0	1004.0	1211.0	668.0	0.0	2738.0	1117.0	0.0	0.0	0.0	0.0	36.0	even	9.0	in	4.0
stag_or_12	17133.0	1194.0	21.0	10.0	6.0	141.0	255.0	6.0	1514.0	4.0	0.0	0.0	0.0	2.0	0.0	0.0	58.0	352.0	0.0	0.0	0.0	0.0	0.0	stag	12.0	in	4.0
stag_or_13	49716.0	3805.0	84.0	19.0	32.0	374.0	868.0	12.0	5248.0	17.0	0.0	0.0	0.0	10.0	0.0	0.0	180.0	1240.0	0.0	0.0	0.0	0.0	0.0	stag	13.0	in	4.0
stag_or_19	29814.0	2011.0	23.0	11.0	21.0	258.0	401.0	7.0	2482.0	8.0	0.0	0.0	0.0	6.0	0.0	0.0	85.0	557.0	0.0	0.0	0.0	0.0	0.0	stag	19.0	in	4.0
stag_or_20	33958.0	2315.0	54.0	7.0	16.0	249.0	508.0	5.0	2459.0	7.0	0.0	0.0	0.0	13.0	0.0	0.0	122.0	674.0	0.0	0.0	0.0	0.0	0.0	stag	20.0	in	4.0
stag_or_21	20488.0	1625.0	24.0	12.0	14.0	181.0	313.0	6.0	1904.0	6.0	0.0	0.0	0.0	5.0	0.0	0.0	69.0	477.0	0.0	0.0	0.0	0.0	0.0	stag	21.0	in	4.0
stag_out_002	914.0	1328.0	112.0	25.0	10.0	52.0	572.0	0.0	0.0	16.0	0.0	0.0	0.0	11.0	0.0	0.0	76.0	882.0	0.0	4.0	0.0	0.0	0.0	stag	23.0	out	4.0
stag_out_003	3362.0	4980.0	1060.0	1254.0	1254.0	1868.0	676.0	1890.0	0.0	1656.0	120.0	430.0	0.0	1311.0	994.0	0.0	1787.0	951.0	0.0	1421.0	0.0	0.0	138.0	stag	24.0	out	4.0
stag_out_004	739.0	0.0	1180.0	0.0	0.0	0.0	0.0	0.0	0.0	2875.0	0.0	0.0	0.0	0.0	1160.0	1784.0	832.0	2026.0	0.0	305.0	0.0	2.0	0.0	stag	25.0	out	4.0
stag_out_005	877.0	0.0	923.0	0.0	0.0	0.0	0.0	0.0	0.0	1339.0	0.0	0.0	0.0	0.0	1217.0	1937.0	1869.0	2286.0	0.0	663.0	0.0	0.0	0.0	stag	25.0	out	4.0
stag_out_010	5874.0	5008.0	197.0	28.0	26.0	523.0	1622.0	0.0	0.0	61.0	0.0	0.0	0.0	57.0	0.0	0.0	584.0	1718.0	0.0	25.0	0.0	0.0	11.0	stag	27.0	out	4.0
stag_out_011	4239.0	4483.0	202.0	28.0	27.0	397.0	1326.0	0.0	0.0	42.0	3.0	3.0	0.0	56.0	0.0	0.0	449.0	1722.0	0.0	24.0	0.0	0.0	8.0	stag	27.0	out	4.0
stag_st_01	21085.0	1749.0	40.0	14.0	16.0	154.0	415.0	4.0	2464.0	4.0	0.0	2.0	0.0	5.0	0.0	0.0	72.0	683.0	0.0	0.0	0.0	0.0	0.0	stag	1.0	in	4.0
stag_st_02	35555.0	3505.0	67.0	23.0	19.0	327.0	849.0	6.0	4043.0	12.0	0.0	0.0	0.0	15.0	0.0	0.0	179.0	1056.0	0.0	0.0	0.0	0.0	0.0	stag	2.0	in	4.0
stag_st_03	18566.0	1392.0	28.0	7.0	13.0	149.0	331.0	5.0	1943.0	8.0	0.0	0.0	0.0	4.0	0.0	0.0	76.0	494.0	0.0	0.0	0.0	0.0	0.0	stag	3.0	in	4.0
stag_st_04	57778.0	4665.0	97.0	34.0	39.0	511.0	1182.0	8.0	6743.0	24.0	0.0	0.0	0.0	13.0	0.0	0.0	225.0	1687.0	0.0	0.0	0.0	0.0	0.0	stag	4.0	in	4.0
stag_st_05	55434.0	4525.0	95.0	29.0	27.0	435.0	1052.0	9.0	5627.0	12.0	0.0	2.0	0.0	20.0	0.0	0.0	231.0	1398.0	0.0	0.0	0.0	0.0	0.0	stag	5.0	in	4.0
stag_st_06	86704.0	6685.0	109.0	40.0	58.0	642.0	1559.0	10.0	8359.0	35.0	0.0	0.0	0.0	32.0	0.0	0.0	333.0	2226.0	0.0	0.0	0.0	0.0	0.0	stag	6.0	in	4.0
stag_st_07	63833.0	5596.0	116.0	34.0	44.0	599.0	1258.0	20.0	6729.0	29.0	0.0	0.0	0.0	25.0	0.0	0.0	269.0	1650.0	0.0	0.0	0.0	0.0	0.0	stag	7.0	in	4.0
stag_st_08	37420.0	3333.0	74.0	16.0	26.0	323.0	847.0	10.0	4824.0	19.0	0.0	0.0	0.0	19.0	0.0	0.0	159.0	1287.0	0.0	0.0	0.0	0.0	0.0	stag	8.0	in	4.0
stag_st_09	12423.0	1597.0	38.0	15.0	15.0	172.0	361.0	0.0	2136.0	12.0	0.0	0.0	0.0	6.0	0.0	0.0	89.0	569.0	0.0	0.0	0.0	0.0	0.0	stag	9.0	in	4.0
