# Supplementary material for: Multi-amplicon microbiome data analysis pipelines for mixed orientation sequences using QIIME2: Assessing reference database, variable region and pre-processing bias in classification of mock bacterial community samples
Source: PLoS One. 2023 Jan 13;18(1):e0280293. doi: 10.1371/journal.pone.0280293 (PMC9838852; doi:10.1371/journal.pone.0280293)
Supplement: S29 Appendix — (CSV) [file pone.0280293.s046.csv]

index	k__Bacteria;p__Firmicutes;c__Bacilli;o__Lactobacillales;f__Enterococcaceae;g__Enterococcus	k__Bacteria;p__Firmicutes;c__Bacilli;o__Lactobacillales;f__Lactobacillaceae;g__Lactobacillus	k__Bacteria;p__Firmicutes;c__Clostridia;o__Clostridiales;f__Clostridiaceae;__	k__Bacteria;p__Firmicutes;c__Clostridia;o__Clostridiales;f__Clostridiaceae;g__Clostridium	k__Bacteria;p__[Thermi];c__Deinococci;o__Deinococcales;f__Deinococcaceae;g__Deinococcus	Unassigned;__;__;__;__;__	k__Bacteria;p__Proteobacteria;c__Gammaproteobacteria;o__Pseudomonadales;f__Pseudomonadaceae;g__Pseudomonas	k__Bacteria;p__Proteobacteria;c__Alphaproteobacteria;o__Rhodobacterales;f__Rhodobacteraceae;g__	k__Bacteria;p__Firmicutes;c__Bacilli;o__Lactobacillales;f__Streptococcaceae;g__Streptococcus	k__Bacteria;p__Proteobacteria;c__Epsilonproteobacteria;o__Campylobacterales;f__Helicobacteraceae;g__Helicobacter	k__Bacteria;p__Bacteroidetes;c__Bacteroidia;o__Bacteroidales;f__Porphyromonadaceae;__	k__Bacteria;p__Firmicutes;c__Bacilli;o__Bacillales;f__Staphylococcaceae;g__Staphylococcus	k__Bacteria;p__Actinobacteria;c__Actinobacteria;o__Bifidobacteriales;f__Bifidobacteriaceae;g__Bifidobacterium	k__Bacteria;p__Proteobacteria;c__Gammaproteobacteria;o__Enterobacteriales;f__Enterobacteriaceae;g__	k__Bacteria;p__Proteobacteria;c__Alphaproteobacteria;o__Rhodobacterales;f__Rhodobacteraceae;g__Rhodobacter	k__Bacteria;p__Actinobacteria;c__Actinobacteria;o__Actinomycetales;f__Actinomycetaceae;g__Actinomyces	k__Bacteria;p__Firmicutes;c__Bacilli;o__Bacillales;f__Listeriaceae;g__Listeria	k__Bacteria;p__Proteobacteria;c__Gammaproteobacteria;o__Pseudomonadales;f__Pseudomonadaceae;g__	k__Bacteria;p__Bacteroidetes;c__Bacteroidia;o__Bacteroidales;f__Porphyromonadaceae;g__Porphyromonas	k__Bacteria;p__Proteobacteria;c__Gammaproteobacteria;o__Enterobacteriales;f__Enterobacteriaceae;g__Klebsiella	k__Bacteria;p__Proteobacteria;c__Gammaproteobacteria;o__Pseudomonadales;f__Moraxellaceae;g__Acinetobacter	k__Bacteria;p__Actinobacteria;c__Actinobacteria;o__Actinomycetales;f__Propionibacteriaceae;g__Propionibacterium	k__Bacteria;p__Firmicutes;c__Bacilli;o__Bacillales;f__Bacillaceae;g__Bacillus	k__Bacteria;p__Firmicutes;c__Bacilli;o__Bacillales;f__Bacillaceae;__	k__Bacteria;p__Bacteroidetes;c__Bacteroidia;o__Bacteroidales;f__Bacteroidaceae;g__Bacteroides	k__Bacteria;p__Firmicutes;c__Bacilli;__;__;__	k__Bacteria;p__Firmicutes;__;__;__;__	k__Bacteria;p__Firmicutes;c__Bacilli;o__Bacillales;f__Bacillaceae;g__	even_stag	run	in_out	v_region
even_or_12	543.0	1550.0	688.0	4014.0	822.0	2.0	0.0	236.0	1859.0	462.0	0.0	1928.0	276.0	1512.0	0.0	140.0	0.0	406.0	1499.0	266.0	19.0	292.0	0.0	1368.0	4958.0	0.0	0.0	0.0	even	12.0	in	67.0
even_or_13	2301.0	6935.0	3000.0	17722.0	3621.0	18.0	0.0	1183.0	8203.0	1857.0	6.0	8351.0	1600.0	7345.0	0.0	773.0	0.0	1872.0	6647.0	1185.0	67.0	1705.0	0.0	6918.0	21673.0	0.0	0.0	0.0	even	13.0	in	67.0
even_or_19	877.0	2399.0	987.0	6044.0	1205.0	0.0	0.0	355.0	2948.0	701.0	0.0	3182.0	421.0	2492.0	0.0	234.0	0.0	653.0	2280.0	432.0	38.0	444.0	0.0	1762.0	7988.0	0.0	0.0	0.0	even	19.0	in	67.0
even_or_20	984.0	2581.0	1284.0	7596.0	1467.0	2.0	0.0	389.0	3524.0	783.0	3.0	3767.0	438.0	2970.0	0.0	247.0	0.0	716.0	2848.0	481.0	41.0	617.0	0.0	2445.0	9799.0	0.0	0.0	0.0	even	20.0	in	67.0
even_or_21	635.0	2147.0	3975.0	799.0	817.0	2.0	0.0	159.0	2304.0	624.0	2.0	2395.0	306.0	2164.0	0.0	181.0	0.0	456.0	2075.0	395.0	18.0	274.0	0.0	0.0	7158.0	0.0	0.0	1495.0	even	21.0	in	67.0
even_out_006	1146.0	646.0	67.0	443.0	161.0	0.0	0.0	1109.0	2127.0	206.0	0.0	228.0	17.0	3653.0	0.0	126.0	0.0	1961.0	860.0	508.0	30.0	0.0	0.0	3130.0	1615.0	0.0	0.0	0.0	even	26.0	out	67.0
even_out_007	1012.0	489.0	64.0	358.0	1559.0	7.0	0.0	832.0	1684.0	209.0	0.0	141.0	22.0	3153.0	0.0	115.0	0.0	1681.0	955.0	435.0	24.0	0.0	0.0	2961.0	1644.0	0.0	0.0	0.0	even	26.0	out	67.0
even_out_008	1752.0	379.0	49.0	290.0	1109.0	2.0	0.0	729.0	3401.0	57.0	0.0	1317.0	47.0	3053.0	0.0	111.0	0.0	1709.0	788.0	381.0	10.0	112.0	0.0	3930.0	1412.0	0.0	0.0	0.0	even	26.0	out	67.0
even_out_009	1230.0	564.0	61.0	389.0	896.0	0.0	165.0	395.0	1834.0	137.0	0.0	833.0	65.0	2149.0	0.0	47.0	0.0	1163.0	541.0	321.0	13.0	62.0	0.0	6749.0	984.0	0.0	0.0	0.0	even	26.0	out	67.0
even_out_012	278.0	901.0	146.0	970.0	244.0	0.0	0.0	134.0	787.0	597.0	0.0	633.0	0.0	211.0	0.0	285.0	1006.0	103.0	0.0	41.0	21.0	358.0	0.0	334.0	775.0	0.0	0.0	0.0	even	27.0	out	67.0
even_out_013	421.0	1269.0	242.0	1470.0	405.0	0.0	0.0	185.0	1273.0	1148.0	0.0	1055.0	0.0	432.0	0.0	405.0	1565.0	251.0	0.0	86.0	25.0	585.0	0.0	570.0	1385.0	0.0	0.0	0.0	even	27.0	out	67.0
even_st_01	917.0	2829.0	1108.0	7335.0	1573.0	4.0	0.0	462.0	3221.0	762.0	6.0	3701.0	671.0	3044.0	0.0	304.0	0.0	751.0	2418.0	492.0	34.0	607.0	0.0	2788.0	8823.0	0.0	0.0	0.0	even	1.0	in	67.0
even_st_02	1848.0	4891.0	2338.0	14512.0	2890.0	7.0	8.0	782.0	6386.0	1360.0	0.0	6959.0	1092.0	5885.0	0.0	478.0	0.0	1333.0	5382.0	1071.0	53.0	1332.0	0.0	4572.0	18520.0	0.0	0.0	0.0	even	2.0	in	67.0
even_st_03	1647.0	4695.0	2150.0	12761.0	2586.0	3.0	0.0	721.0	5736.0	1352.0	5.0	6252.0	1009.0	5177.0	0.0	494.0	0.0	1282.0	4422.0	849.0	64.0	1140.0	0.0	4306.0	15299.0	0.0	0.0	0.0	even	3.0	in	67.0
even_st_04	2535.0	7232.0	3400.0	20210.0	3843.0	7.0	0.0	1274.0	8560.0	1936.0	0.0	9410.0	1691.0	7682.0	0.0	774.0	0.0	2190.0	6916.0	1246.0	79.0	1932.0	0.0	7523.0	22602.0	0.0	0.0	0.0	even	4.0	in	67.0
even_st_05	2259.0	5878.0	2963.0	17526.0	3464.0	10.0	0.0	1018.0	7882.0	1611.0	13.0	8180.0	1220.0	6869.0	0.0	644.0	0.0	1627.0	6143.0	1150.0	67.0	1381.0	0.0	5334.0	22008.0	0.0	0.0	0.0	even	5.0	in	67.0
even_st_06	2921.0	8168.0	4092.0	24864.0	4913.0	22.0	0.0	1516.0	11196.0	2204.0	13.0	11092.0	1749.0	10380.0	2.0	813.0	0.0	2212.0	9354.0	1835.0	113.0	1957.0	0.0	7191.0	32747.0	0.0	0.0	0.0	even	6.0	in	67.0
even_st_07	2780.0	7665.0	3748.0	21657.0	4383.0	7.0	0.0	1198.0	10197.0	2216.0	8.0	10302.0	1439.0	8545.0	0.0	799.0	0.0	2053.0	7373.0	1356.0	80.0	1703.0	0.0	7863.0	26083.0	0.0	0.0	0.0	even	7.0	in	67.0
even_st_08	707.0	2016.0	1076.0	6207.0	1175.0	2.0	0.0	385.0	2639.0	548.0	0.0	2785.0	400.0	2457.0	0.0	246.0	0.0	582.0	2129.0	418.0	29.0	506.0	0.0	1927.0	7171.0	0.0	0.0	0.0	even	8.0	in	67.0
even_st_09	850.0	2309.0	1103.0	6372.0	1295.0	0.0	0.0	422.0	2720.0	676.0	2.0	2820.0	545.0	2441.0	0.0	302.0	0.0	665.0	2202.0	407.0	32.0	624.0	0.0	2326.0	7577.0	0.0	0.0	0.0	even	9.0	in	67.0
stag_or_12	0.0	65.0	497.0	2674.0	0.0	9.0	0.0	1325.0	4880.0	21.0	0.0	6323.0	0.0	5358.0	0.0	0.0	0.0	228.0	7531.0	1131.0	0.0	23.0	0.0	708.0	24.0	0.0	0.0	0.0	stag	12.0	in	67.0
stag_or_13	0.0	230.0	1274.0	7676.0	12.0	52.0	0.0	4276.0	13058.0	78.0	0.0	16746.0	8.0	17234.0	0.0	5.0	0.0	659.0	23276.0	3196.0	11.0	71.0	0.0	2253.0	85.0	4.0	0.0	0.0	stag	13.0	in	67.0
stag_or_19	0.0	119.0	681.0	4006.0	0.0	17.0	0.0	1936.0	8267.0	39.0	0.0	9634.0	0.0	9685.0	0.0	0.0	0.0	384.0	13231.0	1875.0	0.0	30.0	0.0	930.0	47.0	0.0	0.0	0.0	stag	19.0	in	67.0
stag_or_20	0.0	138.0	738.0	4332.0	0.0	12.0	0.0	1918.0	8102.0	31.0	0.0	9956.0	4.0	9068.0	0.0	0.0	0.0	369.0	12899.0	1799.0	0.0	30.0	0.0	1069.0	52.0	0.0	0.0	0.0	stag	20.0	in	67.0
stag_or_21	0.0	92.0	2753.0	430.0	0.0	16.0	0.0	1094.0	5535.0	33.0	0.0	2623.0	0.0	7085.0	0.0	0.0	0.0	234.0	9900.0	1266.0	0.0	23.0	0.0	0.0	52.0	0.0	0.0	561.0	stag	21.0	in	67.0
stag_out_002	0.0	6.0	0.0	114.0	0.0	3.0	0.0	374.0	748.0	12.0	0.0	803.0	0.0	868.0	0.0	0.0	10.0	124.0	0.0	120.0	0.0	6.0	0.0	69.0	8.0	0.0	0.0	0.0	stag	23.0	out	67.0
stag_out_003	1711.0	2876.0	3830.0	0.0	1410.0	2.0	0.0	510.0	5300.0	1466.0	0.0	4690.0	0.0	1012.0	0.0	441.0	3173.0	1145.0	0.0	192.0	345.0	523.0	0.0	2269.0	2976.0	0.0	0.0	0.0	stag	24.0	out	67.0
stag_out_004	1464.0	3576.0	0.0	0.0	0.0	0.0	0.0	0.0	0.0	0.0	0.0	949.0	0.0	3294.0	0.0	0.0	452.0	1502.0	0.0	3567.0	0.0	0.0	883.0	0.0	0.0	0.0	0.0	0.0	stag	25.0	out	67.0
stag_out_005	924.0	906.0	0.0	0.0	0.0	0.0	0.0	0.0	0.0	0.0	0.0	755.0	0.0	2335.0	0.0	0.0	654.0	856.0	0.0	2581.0	0.0	0.0	1351.0	0.0	0.0	0.0	0.0	0.0	stag	25.0	out	67.0
stag_out_010	0.0	40.0	83.0	465.0	0.0	3.0	0.0	810.0	1980.0	47.0	0.0	1661.0	0.0	1247.0	0.0	4.0	56.0	97.0	0.0	224.0	0.0	28.0	0.0	207.0	4.0	0.0	0.0	0.0	stag	27.0	out	67.0
stag_out_011	0.0	40.0	66.0	309.0	0.0	0.0	0.0	647.0	1501.0	35.0	0.0	1314.0	0.0	1125.0	0.0	2.0	43.0	86.0	0.0	176.0	0.0	17.0	0.0	161.0	6.0	0.0	0.0	0.0	stag	27.0	out	67.0
stag_st_01	0.0	103.0	620.0	3825.0	0.0	28.0	0.0	2007.0	6309.0	40.0	0.0	8456.0	0.0	8343.0	0.0	0.0	0.0	325.0	10755.0	1649.0	0.0	30.0	0.0	1040.0	32.0	0.0	0.0	0.0	stag	1.0	in	67.0
stag_st_02	0.0	199.0	1076.0	6691.0	6.0	38.0	0.0	3295.0	12005.0	60.0	0.0	14545.0	9.0	14800.0	0.0	4.0	0.0	526.0	21426.0	2941.0	0.0	61.0	0.0	1718.0	93.0	0.0	6.0	0.0	stag	2.0	in	67.0
stag_st_03	0.0	104.0	497.0	2937.0	0.0	12.0	0.0	1538.0	5191.0	29.0	0.0	6800.0	0.0	6574.0	0.0	3.0	0.0	243.0	8676.0	1208.0	0.0	25.0	0.0	745.0	30.0	0.0	0.0	0.0	stag	3.0	in	67.0
stag_st_04	0.0	321.0	1919.0	11489.0	12.0	70.0	0.0	5749.0	19057.0	103.0	0.0	26121.0	7.0	24144.0	0.0	2.0	0.0	955.0	33708.0	4305.0	0.0	130.0	0.0	3287.0	119.0	0.0	0.0	0.0	stag	4.0	in	67.0
stag_st_05	0.0	240.0	1564.0	9346.0	16.0	49.0	0.0	4879.0	16230.0	98.0	0.0	20064.0	7.0	20047.0	0.0	4.0	0.0	799.0	27828.0	3715.0	0.0	95.0	0.0	2280.0	107.0	0.0	0.0	0.0	stag	5.0	in	67.0
stag_st_06	13.0	338.0	2051.0	12563.0	16.0	61.0	0.0	6369.0	22624.0	139.0	0.0	26377.0	9.0	29099.0	0.0	4.0	0.0	949.0	40706.0	5224.0	0.0	116.0	0.0	2854.0	170.0	0.0	0.0	0.0	stag	6.0	in	67.0
stag_st_07	0.0	332.0	1947.0	11557.0	19.0	63.0	0.0	5474.0	21129.0	103.0	0.0	26149.0	10.0	24907.0	0.0	8.0	0.0	910.0	32562.0	4441.0	0.0	114.0	0.0	2973.0	127.0	0.0	0.0	0.0	stag	7.0	in	67.0
stag_st_08	0.0	203.0	1168.0	7247.0	8.0	49.0	0.0	3816.0	11866.0	67.0	0.0	15126.0	0.0	15714.0	0.0	2.0	0.0	580.0	21556.0	2839.0	0.0	87.0	0.0	1828.0	86.0	0.0	0.0	0.0	stag	8.0	in	67.0
stag_st_09	0.0	91.0	556.0	3269.0	0.0	19.0	0.0	1714.0	5281.0	32.0	0.0	7302.0	0.0	7230.0	0.0	4.0	0.0	277.0	9746.0	1295.0	0.0	32.0	0.0	908.0	39.0	0.0	0.0	0.0	stag	9.0	in	67.0
