# Supplementary material for: Multi-amplicon microbiome data analysis pipelines for mixed orientation sequences using QIIME2: Assessing reference database, variable region and pre-processing bias in classification of mock bacterial community samples
Source: PLoS One. 2023 Jan 13;18(1):e0280293. doi: 10.1371/journal.pone.0280293 (PMC9838852; doi:10.1371/journal.pone.0280293)
Supplement: S30 Appendix — (CSV) [file pone.0280293.s047.csv]

index	Bacteria;Firmicutes;Bacilli;Lactobacillales;__;__	Bacteria;Firmicutes;Bacilli;Lactobacillales;Lactobacillaceae;Lactobacillus	Bacteria;Firmicutes;Clostridia;Clostridiales;Clostridiaceae 1;Clostridium sensu stricto	Bacteria;Firmicutes;Clostridia;Clostridiales;Clostridiaceae 1;__	Bacteria;Deinococcus-Thermus;Deinococci;Deinococcales;Deinococcaceae;Deinococcus	Unassigned;__;__;__;__;__	Bacteria;Firmicutes;Clostridia;Clostridiales;Clostridiaceae 1;Proteiniclasticum	Bacteria;Proteobacteria;Gammaproteobacteria;Pseudomonadales;Pseudomonadaceae;__	Bacteria;Proteobacteria;Alphaproteobacteria;Rhodobacterales;Rhodobacteraceae;unclassified_Rhodobacteraceae	Bacteria;Firmicutes;Bacilli;Lactobacillales;Streptococcaceae;Streptococcus	Bacteria;Firmicutes;Bacilli;Bacillales;Bacillaceae 1;Bacillus	Bacteria;Proteobacteria;Epsilonproteobacteria;Campylobacterales;Helicobacteraceae;Helicobacter	Bacteria;Bacteroidetes;Bacteroidia;Bacteroidales;Porphyromonadaceae;Porphyromonas	Bacteria;Firmicutes;Bacilli;Bacillales;Staphylococcaceae;Staphylococcus	Bacteria;Actinobacteria;Actinobacteria;Actinobacteridae;Bifidobacteriales;Bifidobacteriaceae;Bifidobacterium	Bacteria;Proteobacteria;Gammaproteobacteria;Enterobacteriales;Enterobacteriaceae;Escherichia/Shigella	Bacteria;Proteobacteria;Alphaproteobacteria;Rhodobacterales;Rhodobacteraceae;Rhodobacter	Bacteria;Actinobacteria;Actinobacteria;Actinobacteridae;Actinomycetales;Actinomycineae;Actinomycetaceae;Actinomyces	Bacteria;Firmicutes;Bacilli;Bacillales;Listeriaceae;Listeria	Bacteria;Proteobacteria;Gammaproteobacteria;Pseudomonadales;Pseudomonadaceae;Pseudomonas	Bacteria;Proteobacteria;Gammaproteobacteria;Enterobacteriales;Enterobacteriaceae;__	Bacteria;Proteobacteria;Gammaproteobacteria;Pseudomonadales;Moraxellaceae;Acinetobacter	Bacteria;Actinobacteria;Actinobacteria;Actinobacteridae;Actinomycetales;Propionibacterineae;Propionibacteriaceae;Propionibacterium	Bacteria;Firmicutes;Bacilli;Bacillales;__;__	Bacteria;Bacteroidetes;Bacteroidia;Bacteroidales;Bacteroidaceae;Bacteroides	Bacteria;Firmicutes;Bacilli;Lactobacillales;Streptococcaceae;__	Bacteria;Proteobacteria;Epsilonproteobacteria;Campylobacterales;Helicobacteraceae;__	even_stag	run	in_out	v_region
even_or_12	543	1550	4466	236	822	2	0	406	236	1859	1368	462	1499	1928	276	1512	0	140	0	0	266	19	292	0	4958	0	0	even	12	in	67
even_or_13	2301	6935	20722	0	3621	15	0	1872	1183	8203	6921	1857	6653	8351	1600	7345	0	773	0	0	1185	67	1705	0	21673	0	0	even	13	in	67
even_or_19	877	2399	7031	0	1205	0	0	653	355	2948	1762	701	2280	3182	421	2492	0	234	0	0	432	38	444	0	7988	0	0	even	19	in	67
even_or_20	984	2581	8880	0	1467	2	0	716	389	3524	2445	783	2851	3767	438	2970	0	247	0	0	481	41	617	0	9799	0	0	even	20	in	67
even_or_21	635	2147	4774	0	817	2	0	456	159	2304	0	624	2077	2395	306	2164	0	181	0	0	395	18	274	1495	7158	0	0	even	21	in	67
even_out_006	1146	646	510	0	161	0	0	1961	1109	2127	3130	206	860	228	17	3653	0	126	0	0	508	30	0	0	1615	0	0	even	26	out	67
even_out_007	1012	489	422	0	1559	7	0	1681	832	1684	2961	209	955	141	22	3153	0	115	0	0	435	24	0	0	1644	0	0	even	26	out	67
even_out_008	1752	379	339	0	1109	2	0	1709	729	3401	3930	57	788	1317	47	3053	0	111	0	0	381	10	112	0	1412	0	0	even	26	out	67
even_out_009	1230	564	450	0	896	0	0	1328	395	1834	6749	137	541	833	65	2149	0	47	0	0	321	13	62	0	984	0	0	even	26	out	67
even_out_012	549	901	1116	0	244	0	0	103	134	516	334	597	0	633	0	211	0	285	1006	0	41	21	358	0	775	0	0	even	27	out	67
even_out_013	817	1269	1712	0	405	0	0	251	185	877	570	1148	0	1055	0	432	0	405	1565	0	86	25	585	0	1385	0	0	even	27	out	67
even_st_01	917	2829	8443	0	1573	4	0	751	462	3221	2788	762	2424	3701	671	3044	0	304	0	0	492	34	607	0	8823	0	0	even	1	in	67
even_st_02	1848	4891	16463	387	2890	7	0	1333	782	6386	4572	1355	5382	6959	1092	5885	0	478	0	8	1071	53	1332	0	18520	0	5	even	2	in	67
even_st_03	1647	4695	14911	0	2586	3	0	1282	721	5736	4306	1352	4427	6252	1009	5177	0	494	0	0	849	64	1140	0	15299	0	0	even	3	in	67
even_st_04	2535	7232	23610	0	3843	7	0	2190	1274	8560	7523	1936	6916	9410	1691	7682	0	774	0	0	1246	79	1932	0	22602	0	0	even	4	in	67
even_st_05	2259	5878	20489	0	3464	10	0	1627	1018	7882	5334	1611	6156	8180	1220	6869	0	644	0	0	1150	67	1381	0	22008	0	0	even	5	in	67
even_st_06	2921	8168	28956	0	4913	22	0	2212	1516	11196	7191	2204	9367	11092	1749	10380	2	813	0	0	1835	113	1957	0	32747	0	0	even	6	in	67
even_st_07	2780	7665	24649	756	4383	7	0	2053	1198	10197	7863	2216	7381	10302	1439	8545	0	799	0	0	1356	80	1703	0	26083	0	0	even	7	in	67
even_st_08	707	2016	7229	54	1175	2	0	582	385	2639	1927	548	2129	2785	400	2457	0	246	0	0	418	29	506	0	7171	0	0	even	8	in	67
even_st_09	850	2309	7309	166	1295	0	0	665	422	2720	2326	676	2204	2820	545	2441	0	302	0	0	407	32	624	0	7577	0	0	even	9	in	67
stag_or_12	0	65	3021	150	0	9	0	228	1325	4880	708	21	7531	6323	0	5358	0	0	0	0	1131	0	23	0	24	0	0	stag	12	in	67
stag_or_13	0	230	8950	0	12	49	3	659	4276	13058	2253	78	23276	16746	8	17234	0	5	0	0	3196	11	71	0	85	4	0	stag	13	in	67
stag_or_19	0	119	4687	0	0	17	0	384	1936	8267	930	39	13231	9634	0	9685	0	0	0	0	1875	0	30	0	47	0	0	stag	19	in	67
stag_or_20	0	138	5070	0	0	12	0	369	1918	8102	1069	31	12899	9956	4	9068	0	0	0	0	1799	0	30	0	52	0	0	stag	20	in	67
stag_or_21	0	92	3183	0	0	16	0	234	1094	5535	0	33	9900	2600	0	7085	0	0	0	0	1266	0	23	584	52	0	0	stag	21	in	67
stag_out_002	0	6	114	0	0	3	0	124	374	748	69	12	0	803	0	868	0	0	10	0	120	0	6	0	8	0	0	stag	23	out	67
stag_out_003	2875	2876	3830	0	1410	2	0	1145	510	4136	2269	1466	0	4690	0	1012	0	441	3173	0	192	345	523	0	2976	0	0	stag	24	out	67
stag_out_004	1464	3576	0	0	0	0	0	1502	0	0	883	0	0	949	0	3294	0	0	452	0	3567	0	0	0	0	0	0	stag	25	out	67
stag_out_005	924	906	0	0	0	0	0	856	0	0	1351	0	0	755	0	2335	0	0	654	0	2581	0	0	0	0	0	0	stag	25	out	67
stag_out_010	0	40	548	0	0	3	0	97	810	1980	207	47	0	1661	0	1247	0	4	56	0	224	0	28	0	4	0	0	stag	27	out	67
stag_out_011	0	40	375	0	0	0	0	86	647	1501	161	35	0	1314	0	1125	0	2	43	0	176	0	17	0	6	0	0	stag	27	out	67
stag_st_01	0	103	4445	0	0	28	0	325	2007	6309	1040	40	10755	8456	0	8343	0	0	0	0	1649	0	30	0	32	0	0	stag	1	in	67
stag_st_02	6	199	7767	0	6	38	0	526	3295	12005	1718	60	21426	14545	9	14800	0	4	0	0	2941	0	61	0	93	0	0	stag	2	in	67
stag_st_03	0	104	3315	119	0	12	0	243	1538	5191	745	29	8676	6800	0	6574	0	3	0	0	1208	0	25	0	30	0	0	stag	3	in	67
stag_st_04	0	321	13133	275	12	70	0	955	5749	19057	3287	103	33708	26121	7	24144	0	2	0	0	4305	0	130	0	119	0	0	stag	4	in	67
stag_st_05	0	240	10910	0	16	49	0	799	4879	16230	2280	98	27828	20064	7	20047	0	4	0	0	3715	0	95	0	107	0	0	stag	5	in	67
stag_st_06	13	338	14614	0	16	61	0	949	6369	22624	2854	139	40706	26377	9	29099	0	4	0	0	5224	0	116	0	170	0	0	stag	6	in	67
stag_st_07	0	332	13146	358	19	63	0	910	5474	21129	2973	103	32562	26149	10	24907	0	8	0	0	4441	0	114	0	127	0	0	stag	7	in	67
stag_st_08	0	203	8298	117	8	47	0	580	3816	11866	1828	67	21556	15126	0	15716	0	2	0	0	2839	0	87	0	86	0	0	stag	8	in	67
stag_st_09	0	91	3747	78	0	19	0	277	1714	5281	908	32	9746	7302	0	7230	0	4	0	0	1295	0	32	0	39	0	0	stag	9	in	67
