# Supplementary material for: Multi-amplicon microbiome data analysis pipelines for mixed orientation sequences using QIIME2: Assessing reference database, variable region and pre-processing bias in classification of mock bacterial community samples
Source: PLoS One. 2023 Jan 13;18(1):e0280293. doi: 10.1371/journal.pone.0280293 (PMC9838852; doi:10.1371/journal.pone.0280293)
Supplement: S33 Appendix — (CSV) [file pone.0280293.s050.csv]

index	Bacteria;Proteobacteria;Alphaproteobacteria;Rickettsiales;Rickettsiaceae;Rickettsia	Bacteria;Proteobacteria;Alphaproteobacteria;Rhodobacterales;Rhodobacteraceae;__	Bacteria;Proteobacteria;Gammaproteobacteria;Enterobacteriales;Enterobacteriaceae;__	Bacteria;Proteobacteria;Gammaproteobacteria;Pseudomonadales;Pseudomonadaceae;__	Bacteria;Actinobacteria;Actinobacteria;Actinobacteridae;Actinomycetales;__;__	Bacteria;Firmicutes;Bacilli;__;__;__;__;__	Bacteria;Proteobacteria;Gammaproteobacteria;Pseudomonadales;__;__	Bacteria;Bacteroidetes;Bacteroidia;Bacteroidales;Porphyromonadaceae;Porphyromonas	Bacteria;Firmicutes;Bacilli;Lactobacillales;__;__	Bacteria;Firmicutes;Bacilli;Bacillales;__;___	Bacteria;Proteobacteria;Gammaproteobacteria;__;__;__	Bacteria;__;__;__;__;__;__;__	Bacteria;Actinobacteria;Actinobacteria;Actinobacteridae;Actinomycetales;Propionibacterineae;Propionibacteriaceae;Propionibacterium	Bacteria;Proteobacteria;__;__;__;__	Bacteria;Firmicutes;__;__;__;__	Bacteria;Firmicutes;Bacilli;Bacillales;Bacillaceae 1;__;__	Bacteria;Deinococcus-Thermus;Deinococci;Deinococcales;Deinococcaceae;Deinococcus	Bacteria;Proteobacteria;Gammaproteobacteria;Pseudomonadales;Pseudomonadaceae;Pseudomonas	Bacteria;Actinobacteria;Actinobacteria;Actinobacteridae;__;__	Bacteria;Actinobacteria;Actinobacteria;Actinobacteridae;Bifidobacteriales;Bifidobacteriaceae;Bifidobacterium	Bacteria;Proteobacteria;Epsilonproteobacteria;Campylobacterales;Helicobacteraceae;Helicobacter	even_stag	run	in_out	v_region
even_or_12	0	3040	2948	2178	2339	0	3432	0	4586	408	0	0	0	2792	11	121	1915	0	1045	0	80	even	12	in	8
even_or_13	0	14720	13166	9760	11715	0	16106	0	19673	1541	0	0	114	12427	65	509	8875	0	5349	76	324	even	13	in	8
even_or_19	0	4722	4319	2899	3119	11	5315	0	6457	604	0	0	0	4040	19	197	3111	0	1254	0	116	even	19	in	8
even_or_20	0	5474	5411	3261	4101	0	6101	0	7917	651	0	0	0	4202	33	187	3362	0	1507	0	142	even	20	in	8
even_or_21	0	3877	3468	2483	2510	0	5018	0	8142	521	0	0	0	3747	17	143	2786	0	677	0	90	even	21	in	8
even_out_001	0	17094	1501	2475	308	723	115	0	19363	112	7005	0	0	283	0	73	4	0	0	0	20	even	22	out	8
even_out_006	0	2006	298	2245	93	0	1647	0	3326	29	2422	0	0	702	0	193	114	0	15	0	18	even	26	out	8
even_out_007	0	2230	315	2287	88	0	1726	0	3442	22	2412	0	0	843	0	170	1417	0	16	0	20	even	26	out	8
even_out_008	0	2111	249	1702	482	0	1921	0	2531	51	1875	0	0	1114	0	83	920	0	92	0	6	even	26	out	8
even_out_009	0	958	292	1254	228	0	1715	0	2193	77	2143	0	0	992	0	308	700	0	91	0	24	even	26	out	8
even_out_012	0	751	1054	997	1408	0	1307	0	4359	1890	0	0	0	1231	0	154	516	0	0	0	212	even	27	out	8
even_out_013	0	1006	1226	1302	1785	0	1576	0	4573	1966	0	0	0	1480	0	139	685	0	0	0	236	even	27	out	8
even_st_01	0	5694	6593	4075	4545	0	6340	0	8466	664	0	0	0	5516	26	250	4290	0	2100	0	152	even	1	in	8
even_st_02	0	9787	10356	5689	8061	0	9733	0	12850	1012	0	0	39	7304	39	275	5558	0	2758	0	167	even	2	in	8
even_st_03	0	9647	11321	7006	7807	15	11611	0	15059	1271	0	0	59	8805	45	399	6177	2	3379	25	247	even	3	in	8
even_st_04	0	14997	15038	9222	11589	0	14478	0	19218	1614	0	0	58	11815	60	495	8075	2	5121	36	271	even	4	in	8
even_st_05	0	12692	12648	8098	10825	21	13801	0	17769	1442	0	0	41	10370	76	421	7922	0	3915	26	275	even	5	in	8
even_st_06	0	17022	17436	10296	15532	0	16854	0	22340	1929	0	0	80	13223	108	507	9530	2	5382	20	296	even	6	in	8
even_st_07	0	15909	14149	10045	12519	0	18193	0	23324	1870	0	0	116	12514	60	580	10196	0	5228	64	342	even	7	in	8
even_st_08	0	4527	4512	2893	3907	0	4634	0	6312	549	0	0	42	3778	27	146	2601	2	1502	22	74	even	8	in	8
even_st_09	0	5126	4813	3360	4135	0	5629	0	7162	507	0	0	30	4395	30	209	3081	0	1805	18	115	even	9	in	8
stag_or_12	0	5595	5973	433	48	0	73	0	560	16736	0	0	0	78	0	36	0	0	2	0	0	stag	12	in	8
stag_or_13	0	16846	18810	1253	129	0	234	0	1576	41780	0	65	0	168	15	80	10	0	0	0	7	stag	13	in	8
stag_or_19	0	8845	8867	634	77	0	118	0	760	24572	0	0	0	108	0	44	7	0	5	0	0	stag	19	in	8
stag_or_20	0	8371	9942	562	72	5	140	0	838	23754	0	27	0	69	0	31	5	0	5	0	3	stag	20	in	8
stag_or_21	0	5758	6271	464	44	0	115	0	5802	19410	0	24	0	93	0	22	5	0	0	0	0	stag	21	in	8
stag_out_002	3	1705	224	333	40	0	8	0	1977	60	1553	0	0	24	0	0	2	0	0	0	0	stag	23	out	8
stag_out_003	0	686	853	803	1241	0	965	0	4075	996	0	0	0	1222	15	103	168	0	0	0	73	stag	24	out	8
stag_out_004	0	0	3157	1875	0	0	0	0	1776	564	2874	0	0	0	0	0	0	0	0	0	0	stag	25	out	8
stag_out_005	0	0	3593	1874	0	0	0	0	1490	819	3039	0	0	0	0	0	0	0	0	0	0	stag	25	out	8
stag_out_010	0	4001	5393	540	58	0	50	0	7442	1565	0	0	0	74	0	67	0	0	0	0	15	stag	27	out	8
stag_out_011	0	3274	4066	455	48	0	53	0	5930	886	0	0	0	56	0	39	3	0	0	0	16	stag	27	out	8
stag_st_01	0	8402	10056	681	71	0	138	0	744	22745	0	0	0	101	0	41	9	0	0	0	3	stag	1	in	8
stag_st_02	0	12573	15380	910	87	0	178	0	1134	32131	0	0	0	126	17	45	11	0	0	0	3	stag	2	in	8
stag_st_03	0	6369	7750	516	56	0	94	0	606	17833	0	0	0	79	0	30	4	0	0	0	0	stag	3	in	8
stag_st_04	0	24152	26507	1618	189	0	308	0	2115	60694	0	33	0	243	18	86	17	0	20	0	7	stag	4	in	8
stag_st_05	0	19414	22808	1350	159	0	309	0	1837	52711	0	0	0	205	15	82	8	0	8	0	9	stag	5	in	8
stag_st_06	0	23251	30295	1688	244	0	359	0	2234	59718	0	32	0	235	17	80	12	0	10	0	6	stag	6	in	8
stag_st_07	0	23678	25939	1582	181	0	350	0	2530	64626	0	86	0	244	14	104	14	0	11	0	9	stag	7	in	8
stag_st_08	0	14925	18100	1167	130	0	215	2	1455	37198	0	0	0	164	14	65	10	0	4	0	8	stag	8	in	8
stag_st_09	0	7266	7557	525	65	0	119	0	656	16785	0	30	0	85	5	21	3	0	0	0	3	stag	9	in	8
