# Supplementary material for: Multi-amplicon microbiome data analysis pipelines for mixed orientation sequences using QIIME2: Assessing reference database, variable region and pre-processing bias in classification of mock bacterial community samples
Source: PLoS One. 2023 Jan 13;18(1):e0280293. doi: 10.1371/journal.pone.0280293 (PMC9838852; doi:10.1371/journal.pone.0280293)
Supplement: S34 Appendix — (CSV) [file pone.0280293.s051.csv]

index	D_0__Bacteria;D_1__Proteobacteria;D_2__Alphaproteobacteria;D_3__Rickettsiales;D_4__Rickettsiaceae;D_5__Rickettsia	D_0__Bacteria;D_1__Proteobacteria;D_2__Alphaproteobacteria;D_3__Rhodobacterales;D_4__Rhodobacteraceae;__	D_0__Bacteria;D_1__Proteobacteria;D_2__Gammaproteobacteria;D_3__Enterobacteriales;D_4__Enterobacteriaceae;D_5__Salmonella	D_0__Bacteria;D_1__Proteobacteria;D_2__Gammaproteobacteria;D_3__Pseudomonadales;D_4__Pseudomonadaceae;D_5__Pseudomonas	D_0__Bacteria;D_1__Proteobacteria;D_2__Gammaproteobacteria;D_3__Enterobacteriales;D_4__Enterobacteriaceae;__	D_0__Bacteria;D_1__Actinobacteria;D_2__Actinobacteria;D_3__Actinomycetales;D_4__Actinomycetaceae;D_5__Actinomyces	D_0__Bacteria;D_1__Firmicutes;D_2__Bacilli;D_3__Lactobacillales;__;__	D_0__Bacteria;D_1__Proteobacteria;D_2__Gammaproteobacteria;D_3__Pseudomonadales;D_4__Moraxellaceae;D_5__Acinetobacter	D_0__Bacteria;D_1__Bacteroidetes;D_2__Bacteroidia;D_3__Bacteroidales;D_4__Porphyromonadaceae;D_5__Porphyromonas	D_0__Bacteria;D_1__Firmicutes;D_2__Bacilli;D_3__Lactobacillales;D_4__Streptococcaceae;D_5__Streptococcus	D_0__Bacteria;D_1__Firmicutes;D_2__Bacilli;D_3__Bacillales;D_4__Staphylococcaceae;D_5__Staphylococcus	D_0__Bacteria;D_1__Firmicutes;D_2__Bacilli;D_3__Bacillales;D_4__Bacillaceae;D_5__Bacillus	D_0__Bacteria;D_1__Actinobacteria;D_2__Actinobacteria;__;__;__	D_0__Bacteria;D_1__Firmicutes;D_2__Bacilli;D_3__Lactobacillales;D_4__Enterococcaceae;D_5__Enterococcus	D_0__Bacteria;D_1__Actinobacteria;D_2__Actinobacteria;D_3__Propionibacteriales;D_4__Propionibacteriaceae;D_5__Cutibacterium	D_0__Bacteria;D_1__Proteobacteria;__;__;__;__	D_0__Bacteria;D_1__Firmicutes;D_2__Clostridia;D_3__Clostridiales;D_4__Clostridiaceae 1;D_5__Clostridium sensu stricto 1	D_0__Bacteria;D_1__Firmicutes;D_2__Bacilli;D_3__Bacillales;D_4__Listeriaceae;D_5__Listeria	D_0__Bacteria;D_1__Firmicutes;D_2__Bacilli;__;__;__	D_0__Bacteria;D_1__Proteobacteria;D_2__Gammaproteobacteria;D_3__Enterobacteriales;D_4__Enterobacteriaceae;D_5__Escherichia-Shigella	D_0__Bacteria;D_1__Deinococcus-Thermus;D_2__Deinococci;D_3__Deinococcales;D_4__Deinococcaceae;D_5__Deinococcus	D_0__Bacteria;D_1__Firmicutes;D_2__Bacilli;D_3__Lactobacillales;D_4__Lactobacillaceae;D_5__Lactobacillus	D_0__Bacteria;D_1__Actinobacteria;D_2__Actinobacteria;D_3__Bifidobacteriales;D_4__Bifidobacteriaceae;D_5__Bifidobacterium	D_0__Bacteria;D_1__Proteobacteria;D_2__Gammaproteobacteria;D_3__Betaproteobacteriales;D_4__Neisseriaceae;D_5__Neisseria	D_0__Bacteria;D_1__Epsilonbacteraeota;D_2__Campylobacteria;D_3__Campylobacterales;D_4__Helicobacteraceae;D_5__Helicobacter	even_stag	run	in_out	v_region
even_or_12	0.0	3040.0	0.0	2178.0	0.0	525.0	0.0	3432.0	0.0	3609.0	408.0	121.0	0.0	977.0	1814.0	0.0	11.0	0.0	0.0	2948.0	1915.0	0.0	1045.0	2792.0	80.0	even	12.0	in	8.0
even_or_13	0.0	14720.0	0.0	9760.0	0.0	2506.0	0.0	16106.0	0.0	15562.0	1541.0	509.0	0.0	4111.0	9323.0	0.0	65.0	0.0	0.0	13166.0	8875.0	0.0	5425.0	12427.0	324.0	even	13.0	in	8.0
even_or_19	0.0	4722.0	0.0	2899.0	0.0	669.0	11.0	5315.0	0.0	5057.0	604.0	197.0	0.0	1400.0	2450.0	0.0	19.0	0.0	0.0	4319.0	3111.0	0.0	1254.0	4040.0	116.0	even	19.0	in	8.0
even_or_20	0.0	5474.0	0.0	3261.0	0.0	854.0	0.0	6101.0	0.0	6259.0	651.0	187.0	0.0	1658.0	3247.0	0.0	33.0	0.0	0.0	5411.0	3362.0	0.0	1507.0	4202.0	142.0	even	20.0	in	8.0
even_or_21	0.0	3877.0	0.0	2483.0	0.0	542.0	0.0	5018.0	0.0	6899.0	521.0	143.0	0.0	1243.0	1968.0	0.0	17.0	0.0	0.0	3468.0	2786.0	0.0	677.0	3747.0	90.0	even	21.0	in	8.0
even_out_001	0.0	17094.0	0.0	2475.0	7005.0	5.0	0.0	115.0	0.0	19363.0	29.0	73.0	0.0	0.0	303.0	0.0	0.0	83.0	723.0	1501.0	4.0	0.0	0.0	283.0	20.0	even	22.0	out	8.0
even_out_006	0.0	2006.0	0.0	2245.0	2422.0	91.0	0.0	1647.0	0.0	2386.0	29.0	193.0	0.0	940.0	2.0	0.0	0.0	0.0	0.0	298.0	114.0	0.0	15.0	702.0	18.0	even	26.0	out	8.0
even_out_007	0.0	2230.0	0.0	2287.0	2412.0	80.0	0.0	1726.0	0.0	2463.0	22.0	170.0	0.0	979.0	8.0	0.0	0.0	0.0	0.0	315.0	1417.0	0.0	16.0	843.0	20.0	even	26.0	out	8.0
even_out_008	0.0	2111.0	0.0	1702.0	1875.0	135.0	0.0	1921.0	0.0	1633.0	51.0	83.0	0.0	898.0	347.0	0.0	0.0	0.0	0.0	249.0	920.0	0.0	92.0	1114.0	6.0	even	26.0	out	8.0
even_out_009	0.0	958.0	0.0	1486.0	1911.0	47.0	0.0	1715.0	0.0	1325.0	77.0	308.0	0.0	868.0	181.0	0.0	0.0	0.0	0.0	292.0	700.0	0.0	91.0	992.0	24.0	even	26.0	out	8.0
even_out_012	0.0	751.0	0.0	997.0	0.0	364.0	0.0	1307.0	0.0	3566.0	586.0	154.0	0.0	793.0	1044.0	0.0	0.0	1304.0	0.0	1054.0	516.0	0.0	0.0	1231.0	212.0	even	27.0	out	8.0
even_out_013	0.0	1006.0	0.0	1302.0	0.0	391.0	0.0	1576.0	0.0	3719.0	553.0	139.0	0.0	854.0	1394.0	0.0	0.0	1413.0	0.0	1226.0	685.0	0.0	0.0	1480.0	236.0	even	27.0	out	8.0
even_st_01	0.0	5694.0	0.0	4075.0	0.0	961.0	0.0	6340.0	0.0	6685.0	664.0	250.0	0.0	1781.0	3584.0	0.0	26.0	0.0	0.0	6593.0	4290.0	0.0	2100.0	5516.0	152.0	even	1.0	in	8.0
even_st_02	0.0	9787.0	0.0	5689.0	0.0	1750.0	0.0	9733.0	0.0	10147.0	1012.0	275.0	0.0	2703.0	6350.0	0.0	39.0	0.0	0.0	10356.0	5558.0	0.0	2758.0	7304.0	167.0	even	2.0	in	8.0
even_st_03	0.0	9647.0	0.0	7008.0	0.0	1606.0	15.0	11611.0	0.0	11960.0	1271.0	399.0	0.0	3099.0	6260.0	0.0	45.0	0.0	0.0	11321.0	6177.0	0.0	3404.0	8805.0	247.0	even	3.0	in	8.0
even_st_04	0.0	14997.0	0.0	9224.0	0.0	2722.0	0.0	14478.0	0.0	15130.0	1614.0	495.0	0.0	4088.0	8925.0	0.0	60.0	0.0	0.0	15038.0	8075.0	0.0	5157.0	11815.0	271.0	even	4.0	in	8.0
even_st_05	0.0	12692.0	0.0	8098.0	0.0	2251.0	21.0	13801.0	0.0	14190.0	1442.0	421.0	0.0	3579.0	8615.0	0.0	76.0	0.0	0.0	12648.0	7922.0	0.0	3941.0	10370.0	275.0	even	5.0	in	8.0
even_st_06	0.0	17022.0	0.0	10298.0	0.0	3119.0	0.0	16869.0	0.0	17910.0	1929.0	507.0	0.0	4430.0	12493.0	0.0	108.0	0.0	0.0	17436.0	9530.0	0.0	5402.0	13208.0	296.0	even	6.0	in	8.0
even_st_07	0.0	15909.0	0.0	10045.0	0.0	2765.0	0.0	18193.0	0.0	18573.0	1870.0	580.0	0.0	4751.0	9870.0	0.0	60.0	0.0	0.0	14149.0	10196.0	0.0	5292.0	12514.0	342.0	even	7.0	in	8.0
even_st_08	0.0	4527.0	0.0	2895.0	0.0	825.0	0.0	4634.0	0.0	5066.0	549.0	146.0	0.0	1246.0	3124.0	0.0	27.0	0.0	0.0	4512.0	2601.0	0.0	1524.0	3778.0	74.0	even	8.0	in	8.0
even_st_09	0.0	5126.0	0.0	3360.0	0.0	868.0	0.0	5629.0	0.0	5647.0	507.0	209.0	0.0	1515.0	3297.0	0.0	30.0	0.0	0.0	4813.0	3081.0	0.0	1823.0	4395.0	115.0	even	9.0	in	8.0
stag_or_12	0.0	5595.0	0.0	433.0	0.0	0.0	0.0	73.0	0.0	560.0	16736.0	36.0	0.0	0.0	48.0	0.0	0.0	0.0	0.0	5973.0	0.0	0.0	2.0	78.0	0.0	stag	12.0	in	8.0
stag_or_13	0.0	16846.0	0.0	1253.0	0.0	5.0	0.0	234.0	0.0	1576.0	41780.0	80.0	38.0	0.0	124.0	0.0	15.0	0.0	27.0	18810.0	10.0	0.0	0.0	168.0	7.0	stag	13.0	in	8.0
stag_or_19	0.0	8845.0	0.0	634.0	0.0	0.0	0.0	118.0	0.0	760.0	24524.0	44.0	0.0	0.0	77.0	0.0	0.0	0.0	48.0	8867.0	7.0	0.0	5.0	108.0	0.0	stag	19.0	in	8.0
stag_or_20	0.0	8371.0	0.0	562.0	0.0	0.0	5.0	140.0	0.0	838.0	23754.0	31.0	27.0	0.0	72.0	0.0	0.0	0.0	0.0	9942.0	5.0	0.0	5.0	69.0	3.0	stag	20.0	in	8.0
stag_or_21	0.0	5758.0	0.0	464.0	0.0	0.0	0.0	115.0	0.0	5802.0	19410.0	22.0	24.0	0.0	44.0	0.0	0.0	0.0	0.0	6271.0	5.0	0.0	0.0	93.0	0.0	stag	21.0	in	8.0
stag_out_002	3.0	1705.0	0.0	333.0	1553.0	5.0	0.0	8.0	0.0	1977.0	47.0	0.0	0.0	0.0	35.0	4.0	0.0	13.0	0.0	224.0	2.0	0.0	0.0	20.0	0.0	stag	23.0	out	8.0
stag_out_003	0.0	686.0	0.0	803.0	0.0	313.0	0.0	965.0	0.0	3681.0	276.0	103.0	0.0	394.0	928.0	0.0	15.0	720.0	0.0	853.0	168.0	0.0	0.0	1222.0	73.0	stag	24.0	out	8.0
stag_out_004	0.0	0.0	3157.0	1875.0	2874.0	0.0	0.0	0.0	0.0	0.0	135.0	65.0	0.0	1562.0	0.0	0.0	0.0	364.0	0.0	0.0	0.0	214.0	0.0	0.0	0.0	stag	25.0	out	8.0
stag_out_005	0.0	0.0	3593.0	1874.0	3039.0	0.0	0.0	0.0	0.0	0.0	95.0	75.0	0.0	1421.0	0.0	0.0	0.0	649.0	0.0	0.0	0.0	69.0	0.0	0.0	0.0	stag	25.0	out	8.0
stag_out_010	0.0	4001.0	0.0	540.0	0.0	0.0	0.0	50.0	0.0	7442.0	1504.0	67.0	0.0	0.0	58.0	0.0	0.0	61.0	0.0	5393.0	0.0	0.0	0.0	74.0	15.0	stag	27.0	out	8.0
stag_out_011	0.0	3274.0	0.0	455.0	0.0	0.0	0.0	53.0	0.0	5930.0	835.0	39.0	0.0	0.0	48.0	0.0	0.0	51.0	0.0	4066.0	3.0	0.0	0.0	56.0	16.0	stag	27.0	out	8.0
stag_st_01	0.0	8402.0	0.0	681.0	0.0	4.0	0.0	138.0	0.0	744.0	22708.0	41.0	0.0	0.0	67.0	0.0	0.0	0.0	37.0	10056.0	9.0	0.0	0.0	101.0	3.0	stag	1.0	in	8.0
stag_st_02	0.0	12573.0	0.0	910.0	0.0	5.0	0.0	178.0	0.0	1134.0	32089.0	45.0	0.0	0.0	82.0	0.0	17.0	0.0	42.0	15380.0	11.0	0.0	0.0	126.0	3.0	stag	2.0	in	8.0
stag_st_03	0.0	6369.0	0.0	516.0	0.0	0.0	0.0	94.0	0.0	606.0	17833.0	30.0	0.0	0.0	56.0	0.0	0.0	0.0	0.0	7750.0	4.0	0.0	0.0	79.0	0.0	stag	3.0	in	8.0
stag_st_04	0.0	24152.0	0.0	1618.0	0.0	5.0	0.0	308.0	0.0	2115.0	60609.0	86.0	0.0	0.0	184.0	0.0	18.0	0.0	118.0	26507.0	17.0	0.0	20.0	243.0	7.0	stag	4.0	in	8.0
stag_st_05	0.0	19414.0	0.0	1350.0	0.0	0.0	0.0	309.0	0.0	1837.0	52625.0	82.0	0.0	0.0	159.0	0.0	15.0	0.0	86.0	22808.0	8.0	0.0	8.0	205.0	9.0	stag	5.0	in	8.0
stag_st_06	0.0	23251.0	0.0	1688.0	0.0	7.0	0.0	359.0	0.0	2234.0	59635.0	80.0	0.0	0.0	237.0	0.0	17.0	0.0	115.0	30295.0	12.0	0.0	10.0	235.0	6.0	stag	6.0	in	8.0
stag_st_07	0.0	23678.0	0.0	1582.0	3.0	9.0	0.0	350.0	0.0	2530.0	64577.0	104.0	57.0	0.0	172.0	0.0	14.0	0.0	78.0	25936.0	14.0	0.0	11.0	244.0	9.0	stag	7.0	in	8.0
stag_st_08	0.0	14925.0	0.0	1167.0	0.0	0.0	0.0	215.0	2.0	1455.0	37198.0	65.0	0.0	0.0	130.0	0.0	14.0	0.0	0.0	18100.0	10.0	0.0	4.0	164.0	8.0	stag	8.0	in	8.0
stag_st_09	0.0	7266.0	0.0	525.0	2.0	0.0	0.0	119.0	0.0	656.0	16785.0	21.0	30.0	0.0	65.0	0.0	5.0	0.0	0.0	7555.0	3.0	0.0	0.0	85.0	3.0	stag	9.0	in	8.0
