# Supplementary material for: Multi-amplicon microbiome data analysis pipelines for mixed orientation sequences using QIIME2: Assessing reference database, variable region and pre-processing bias in classification of mock bacterial community samples
Source: PLoS One. 2023 Jan 13;18(1):e0280293. doi: 10.1371/journal.pone.0280293 (PMC9838852; doi:10.1371/journal.pone.0280293)
Supplement: S35 Appendix — (CSV) [file pone.0280293.s052.csv]

index	k__Bacteria;p__Proteobacteria;c__Gammaproteobacteria;__;__;__	k__Bacteria;p__[Thermi];c__Deinococci;o__Deinococcales;f__Deinococcaceae;g__Deinococcus	k__Bacteria;p__Proteobacteria;c__Alphaproteobacteria;o__Rhodobacterales;f__Rhodobacteraceae;g__Rhodobacter	k__Bacteria;p__Firmicutes;c__Bacilli;o__Bacillales;f__Staphylococcaceae;g__Staphylococcus	k__Bacteria;p__Proteobacteria;c__Gammaproteobacteria;o__Enterobacteriales;f__Enterobacteriaceae;__	k__Bacteria;p__Firmicutes;c__Bacilli;o__Lactobacillales;f__Streptococcaceae;g__Streptococcus	k__Bacteria;p__Proteobacteria;c__Betaproteobacteria;o__Neisseriales;f__Neisseriaceae;__	k__Bacteria;p__Bacteroidetes;c__Bacteroidia;o__Bacteroidales;f__Porphyromonadaceae;__	k__Bacteria;p__Firmicutes;c__Bacilli;o__Bacillales;__;__	k__Bacteria;p__Proteobacteria;c__Gammaproteobacteria;o__Enterobacteriales;f__Enterobacteriaceae;g__	k__Bacteria;p__Proteobacteria;c__Gammaproteobacteria;o__Pseudomonadales;f__Moraxellaceae;g__Acinetobacter	k__Bacteria;p__Proteobacteria;c__Gammaproteobacteria;o__Chromatiales;f__;g__	k__Bacteria;p__Firmicutes;c__Bacilli;__;__;__	k__Bacteria;p__Firmicutes;c__Bacilli;o__Bacillales;f__Bacillaceae;g__Bacillus	k__Bacteria;p__Proteobacteria;c__Gammaproteobacteria;o__Pseudomonadales;f__Pseudomonadaceae;g__Pseudomonas	k__Bacteria;p__Bacteroidetes;c__Bacteroidia;o__Bacteroidales;f__Bacteroidaceae;g__Bacteroides	k__Bacteria;p__Bacteroidetes;c__Bacteroidia;o__Bacteroidales;f__Porphyromonadaceae;g__Porphyromonas	even_stag	run	in_out	v_region
even_or_12	12.0	0.0	11.0	0.0	4338.0	0.0	0.0	0.0	0.0	0.0	2413.0	0.0	0.0	0.0	0.0	0.0	0.0	even	12.0	in	9.0
even_or_13	37.0	0.0	52.0	13.0	20757.0	32.0	0.0	0.0	0.0	0.0	12664.0	0.0	0.0	0.0	0.0	0.0	0.0	even	13.0	in	9.0
even_or_19	15.0	0.0	11.0	6.0	8163.0	0.0	0.0	0.0	0.0	0.0	4705.0	0.0	0.0	0.0	4.0	0.0	0.0	even	19.0	in	9.0
even_or_20	17.0	0.0	26.0	6.0	9070.0	0.0	0.0	0.0	0.0	0.0	5120.0	0.0	0.0	0.0	0.0	0.0	0.0	even	20.0	in	9.0
even_or_21	16.0	0.0	22.0	0.0	6342.0	0.0	0.0	0.0	0.0	0.0	3753.0	0.0	0.0	0.0	0.0	0.0	0.0	even	21.0	in	9.0
even_out_006	0.0	0.0	0.0	0.0	3408.0	0.0	0.0	0.0	0.0	0.0	1404.0	0.0	0.0	0.0	0.0	0.0	0.0	even	26.0	out	9.0
even_out_007	0.0	0.0	0.0	0.0	5530.0	0.0	0.0	0.0	0.0	0.0	2578.0	0.0	0.0	0.0	0.0	0.0	0.0	even	26.0	out	9.0
even_out_008	0.0	0.0	0.0	0.0	6928.0	0.0	0.0	0.0	0.0	0.0	4796.0	0.0	0.0	0.0	0.0	0.0	0.0	even	26.0	out	9.0
even_out_009	0.0	0.0	0.0	0.0	2652.0	0.0	0.0	0.0	0.0	0.0	1408.0	0.0	0.0	0.0	0.0	0.0	0.0	even	26.0	out	9.0
even_out_012	0.0	0.0	0.0	0.0	381.0	0.0	0.0	0.0	0.0	0.0	308.0	0.0	0.0	0.0	0.0	0.0	0.0	even	27.0	out	9.0
even_out_013	0.0	0.0	0.0	0.0	812.0	0.0	0.0	0.0	0.0	0.0	550.0	0.0	0.0	0.0	0.0	0.0	0.0	even	27.0	out	9.0
even_st_01	0.0	11.0	27.0	0.0	7765.0	0.0	0.0	0.0	0.0	0.0	4881.0	0.0	0.0	0.0	0.0	0.0	0.0	even	1.0	in	9.0
even_st_02	26.0	0.0	44.0	8.0	16395.0	23.0	0.0	0.0	22.0	39.0	10016.0	0.0	0.0	0.0	0.0	0.0	0.0	even	2.0	in	9.0
even_st_03	27.0	0.0	63.0	5.0	12312.0	0.0	0.0	0.0	0.0	0.0	7208.0	0.0	0.0	0.0	0.0	0.0	0.0	even	3.0	in	9.0
even_st_04	19.0	18.0	72.0	0.0	23351.0	0.0	2.0	0.0	0.0	0.0	14871.0	6.0	0.0	36.0	0.0	0.0	0.0	even	4.0	in	9.0
even_st_05	32.0	12.0	63.0	10.0	19578.0	25.0	0.0	0.0	0.0	28.0	12457.0	0.0	0.0	0.0	0.0	0.0	0.0	even	5.0	in	9.0
even_st_06	40.0	12.0	74.0	28.0	27608.0	30.0	3.0	0.0	0.0	36.0	17780.0	0.0	0.0	0.0	0.0	2.0	0.0	even	6.0	in	9.0
even_st_07	31.0	0.0	72.0	5.0	22667.0	30.0	0.0	0.0	0.0	17.0	13253.0	0.0	0.0	0.0	7.0	0.0	0.0	even	7.0	in	9.0
even_st_08	9.0	0.0	35.0	0.0	5974.0	0.0	0.0	0.0	0.0	0.0	4058.0	0.0	0.0	0.0	0.0	0.0	0.0	even	8.0	in	9.0
even_st_09	0.0	0.0	37.0	0.0	5300.0	0.0	0.0	0.0	0.0	0.0	3580.0	0.0	0.0	0.0	0.0	0.0	0.0	even	9.0	in	9.0
stag_or_12	0.0	0.0	106.0	13.0	13467.0	11.0	0.0	0.0	0.0	0.0	165.0	0.0	0.0	0.0	0.0	0.0	5.0	stag	12.0	in	9.0
stag_or_13	7.0	0.0	179.0	57.0	40471.0	28.0	0.0	7.0	0.0	40.0	477.0	0.0	28.0	0.0	0.0	0.0	3.0	stag	13.0	in	9.0
stag_or_19	0.0	0.0	91.0	24.0	26121.0	18.0	0.0	0.0	0.0	34.0	306.0	0.0	18.0	0.0	0.0	0.0	4.0	stag	19.0	in	9.0
stag_or_20	0.0	0.0	74.0	3.0	23462.0	14.0	0.0	0.0	21.0	19.0	267.0	9.0	19.0	0.0	0.0	0.0	0.0	stag	20.0	in	9.0
stag_or_21	0.0	0.0	113.0	18.0	19162.0	9.0	0.0	0.0	19.0	36.0	207.0	0.0	0.0	0.0	0.0	0.0	0.0	stag	21.0	in	9.0
stag_out_002	0.0	0.0	0.0	0.0	1329.0	0.0	0.0	0.0	0.0	0.0	11.0	0.0	0.0	0.0	0.0	0.0	0.0	stag	23.0	out	9.0
stag_out_003	0.0	0.0	0.0	0.0	1500.0	0.0	0.0	0.0	0.0	28.0	1028.0	0.0	0.0	0.0	0.0	0.0	0.0	stag	24.0	out	9.0
stag_out_004	0.0	0.0	0.0	0.0	5944.0	0.0	0.0	0.0	0.0	0.0	0.0	0.0	0.0	0.0	0.0	0.0	0.0	stag	25.0	out	9.0
stag_out_005	0.0	0.0	0.0	0.0	5112.0	0.0	0.0	0.0	0.0	0.0	0.0	0.0	0.0	0.0	0.0	0.0	0.0	stag	25.0	out	9.0
stag_out_010	0.0	0.0	0.0	0.0	2499.0	0.0	0.0	0.0	0.0	0.0	20.0	0.0	0.0	0.0	0.0	0.0	0.0	stag	27.0	out	9.0
stag_out_011	0.0	0.0	0.0	0.0	2374.0	0.0	0.0	0.0	0.0	0.0	11.0	0.0	0.0	0.0	0.0	0.0	0.0	stag	27.0	out	9.0
stag_st_01	0.0	0.0	65.0	0.0	18075.0	16.0	0.0	0.0	20.0	44.0	225.0	0.0	0.0	0.0	0.0	0.0	0.0	stag	1.0	in	9.0
stag_st_02	0.0	0.0	119.0	16.0	34427.0	26.0	0.0	0.0	32.0	107.0	453.0	0.0	0.0	0.0	0.0	0.0	0.0	stag	2.0	in	9.0
stag_st_03	0.0	0.0	106.0	7.0	14008.0	11.0	0.0	0.0	12.0	0.0	174.0	0.0	0.0	0.0	0.0	0.0	0.0	stag	3.0	in	9.0
stag_st_04	0.0	0.0	241.0	37.0	58778.0	49.0	0.0	11.0	39.0	34.0	775.0	0.0	0.0	0.0	6.0	0.0	0.0	stag	4.0	in	9.0
stag_st_05	0.0	0.0	185.0	52.0	49744.0	38.0	0.0	0.0	0.0	64.0	638.0	0.0	0.0	0.0	0.0	0.0	6.0	stag	5.0	in	9.0
stag_st_06	19.0	0.0	291.0	39.0	64688.0	46.0	0.0	8.0	57.0	138.0	872.0	0.0	0.0	0.0	0.0	0.0	8.0	stag	6.0	in	9.0
stag_st_07	8.0	0.0	208.0	61.0	57454.0	38.0	0.0	0.0	0.0	113.0	678.0	0.0	45.0	0.0	0.0	0.0	3.0	stag	7.0	in	9.0
stag_st_08	0.0	0.0	343.0	36.0	32576.0	26.0	0.0	5.0	0.0	26.0	473.0	0.0	32.0	0.0	0.0	0.0	0.0	stag	8.0	in	9.0
stag_st_09	0.0	0.0	119.0	5.0	12574.0	9.0	0.0	0.0	22.0	0.0	164.0	0.0	0.0	0.0	0.0	0.0	0.0	stag	9.0	in	9.0
