# Supplementary material for: Multi-amplicon microbiome data analysis pipelines for mixed orientation sequences using QIIME2: Assessing reference database, variable region and pre-processing bias in classification of mock bacterial community samples
Source: PLoS One. 2023 Jan 13;18(1):e0280293. doi: 10.1371/journal.pone.0280293 (PMC9838852; doi:10.1371/journal.pone.0280293)
Supplement: S36 Appendix — (CSV) [file pone.0280293.s053.csv]

index	Bacteria;Deinococcus-Thermus;Deinococci;Deinococcales;Deinococcaceae;Deinococcus	Bacteria;Proteobacteria;Gammaproteobacteria;__;__;__	Bacteria;Proteobacteria;Alphaproteobacteria;Rhodobacterales;Rhodobacteraceae;__	Bacteria;Proteobacteria;Alphaproteobacteria;Rhodobacterales;Rhodobacteraceae;Rhodobacter	Bacteria;Firmicutes;Bacilli;Bacillales;__;__	Bacteria;Proteobacteria;Gammaproteobacteria;Enterobacteriales;Enterobacteriaceae;__	Bacteria;Firmicutes;Bacilli;Lactobacillales;__;__	Bacteria;Firmicutes;Bacilli;__;__;__	Bacteria;Proteobacteria;Betaproteobacteria;Neisseriales;Neisseriaceae;Neisseria	Bacteria;Bacteroidetes;Bacteroidia;Bacteroidales;__;__	Bacteria;Firmicutes;__;__;__;__	Bacteria;Proteobacteria;Gammaproteobacteria;Pseudomonadales;__;__	Bacteria;Proteobacteria;Gammaproteobacteria;Pseudomonadales;Moraxellaceae;Acinetobacter	Bacteria;Bacteroidetes;Bacteroidia;Bacteroidales;Porphyromonadaceae;Porphyromonas	Bacteria;__;__;__;__;__;__	even_stag	run	in_out	v_region
even_or_12	12	0	0	11	0	4338	0	0	0	0	0	2413	0	0	0	even	12	in	9
even_or_13	0	37	0	52	13	20757	32	0	0	0	0	12664	0	0	0	even	13	in	9
even_or_19	15	4	0	11	6	8163	0	0	0	0	0	4705	0	0	0	even	19	in	9
even_or_20	0	17	0	26	6	9070	0	0	0	0	0	5120	0	0	0	even	20	in	9
even_or_21	16	0	0	22	0	6342	0	0	0	0	0	3753	0	0	0	even	21	in	9
even_out_006	0	0	0	0	0	3408	0	0	0	0	0	1404	0	0	0	even	26	out	9
even_out_007	0	0	0	0	0	5530	0	0	0	0	0	2578	0	0	0	even	26	out	9
even_out_008	0	0	0	0	0	6928	0	0	0	0	0	4796	0	0	0	even	26	out	9
even_out_009	0	0	0	0	0	2652	0	0	0	0	0	1408	0	0	0	even	26	out	9
even_out_012	0	0	0	0	0	381	0	0	0	0	0	308	0	0	0	even	27	out	9
even_out_013	0	0	0	0	0	812	0	0	0	0	0	550	0	0	0	even	27	out	9
even_st_01	11	0	0	27	0	7765	0	0	0	0	0	4881	0	0	0	even	1	in	9
even_st_02	0	65	0	44	8	16395	14	31	0	0	0	10001	15	0	0	even	2	in	9
even_st_03	0	27	0	63	5	12312	0	0	0	0	0	7208	0	0	0	even	3	in	9
even_st_04	18	6	0	72	0	23351	0	36	2	0	0	14871	0	0	19	even	4	in	9
even_st_05	12	32	0	63	10	19606	25	0	0	0	0	12457	0	0	0	even	5	in	9
even_st_06	12	40	0	74	4	27644	30	24	3	2	0	17760	20	0	0	even	6	in	9
even_st_07	31	7	0	72	5	22684	30	0	0	0	0	13253	0	0	0	even	7	in	9
even_st_08	0	9	0	35	0	5974	0	0	0	0	0	4058	0	0	0	even	8	in	9
even_st_09	0	0	20	17	0	5300	0	0	0	0	0	3580	0	0	0	even	9	in	9
stag_or_12	0	0	0	106	0	13467	11	13	0	0	0	165	0	5	0	stag	12	in	9
stag_or_13	0	7	0	179	46	40511	28	39	0	7	0	477	0	3	0	stag	13	in	9
stag_or_19	0	0	0	91	42	26155	18	0	0	0	0	306	0	4	0	stag	19	in	9
stag_or_20	0	9	0	74	22	23481	14	0	0	0	21	267	0	0	0	stag	20	in	9
stag_or_21	0	0	0	113	18	19198	9	0	0	0	19	207	0	0	0	stag	21	in	9
stag_out_002	0	0	0	0	0	1329	0	0	0	0	0	11	0	0	0	stag	23	out	9
stag_out_003	0	0	0	0	0	1528	0	0	0	0	0	1028	0	0	0	stag	24	out	9
stag_out_004	0	0	0	0	0	5944	0	0	0	0	0	0	0	0	0	stag	25	out	9
stag_out_005	0	0	0	0	0	5112	0	0	0	0	0	0	0	0	0	stag	25	out	9
stag_out_010	0	0	0	0	0	2499	0	0	0	0	0	20	0	0	0	stag	27	out	9
stag_out_011	0	0	0	0	0	2374	0	0	0	0	0	11	0	0	0	stag	27	out	9
stag_st_01	0	0	0	65	0	18119	16	0	0	0	20	225	0	0	0	stag	1	in	9
stag_st_02	0	64	0	119	16	34470	26	0	0	0	32	453	0	0	0	stag	2	in	9
stag_st_03	0	0	0	106	7	14008	11	0	0	0	12	174	0	0	0	stag	3	in	9
stag_st_04	0	6	0	241	37	58812	49	0	0	11	39	775	0	0	0	stag	4	in	9
stag_st_05	0	0	0	185	11	49808	38	41	0	0	0	638	0	6	0	stag	5	in	9
stag_st_06	0	72	0	291	39	64773	46	0	0	8	57	872	0	8	0	stag	6	in	9
stag_st_07	0	66	0	208	69	57509	38	37	0	0	0	678	0	3	0	stag	7	in	9
stag_st_08	0	26	0	343	47	32576	26	21	0	5	0	473	0	0	0	stag	8	in	9
stag_st_09	0	0	0	119	5	12574	9	0	0	0	22	164	0	0	0	stag	9	in	9
