# Supplementary material for: Multi-amplicon microbiome data analysis pipelines for mixed orientation sequences using QIIME2: Assessing reference database, variable region and pre-processing bias in classification of mock bacterial community samples
Source: PLoS One. 2023 Jan 13;18(1):e0280293. doi: 10.1371/journal.pone.0280293 (PMC9838852; doi:10.1371/journal.pone.0280293)
Supplement: S37 Appendix — (CSV) [file pone.0280293.s054.csv]

index	D_0__Bacteria;__;__;__;__;__	D_0__Bacteria;D_1__Proteobacteria;D_2__Gammaproteobacteria;__;__;__	D_0__Bacteria;D_1__Deinococcus-Thermus;D_2__Deinococci;D_3__Deinococcales;D_4__Deinococcaceae;D_5__Deinococcus	D_0__Bacteria;D_1__Proteobacteria;D_2__Alphaproteobacteria;D_3__Rhodobacterales;D_4__Rhodobacteraceae;D_5__Rhodobacter	D_0__Bacteria;D_1__Firmicutes;D_2__Bacilli;D_3__Bacillales;D_4__Staphylococcaceae;D_5__Staphylococcus	D_0__Bacteria;D_1__Proteobacteria;D_2__Gammaproteobacteria;D_3__Enterobacteriales;D_4__Enterobacteriaceae;__	D_0__Bacteria;D_1__Firmicutes;D_2__Bacilli;D_3__Lactobacillales;D_4__Streptococcaceae;D_5__Streptococcus	D_0__Bacteria;D_1__Proteobacteria;D_2__Gammaproteobacteria;D_3__Betaproteobacteriales;D_4__Neisseriaceae;__	D_0__Bacteria;D_1__Bacteroidetes;D_2__Bacteroidia;D_3__Bacteroidales;D_4__Porphyromonadaceae;D_5__Porphyromonas	D_0__Bacteria;D_1__Proteobacteria;D_2__Gammaproteobacteria;D_3__Pseudomonadales;D_4__Moraxellaceae;D_5__Acinetobacter	D_0__Bacteria;D_1__Firmicutes;D_2__Bacilli;__;__;__	D_0__Bacteria;D_1__Firmicutes;D_2__Bacilli;D_3__Lactobacillales;__;__	D_0__Bacteria;D_1__Firmicutes;D_2__Bacilli;D_3__Bacillales;D_4__Bacillaceae;D_5__Bacillus	D_0__Bacteria;D_1__Proteobacteria;D_2__Gammaproteobacteria;D_3__Pseudomonadales;D_4__Pseudomonadaceae;D_5__Pseudomonas	D_0__Bacteria;D_1__Bacteroidetes;D_2__Bacteroidia;D_3__Bacteroidales;D_4__Bacteroidaceae;D_5__Bacteroides	even_stag	run	in_out	v_region
even_or_12	12.0	0.0	0.0	11.0	0.0	4338.0	0.0	0.0	0.0	2413.0	0.0	0.0	0.0	0.0	0.0	even	12.0	in	9.0
even_or_13	0.0	37.0	0.0	52.0	13.0	20757.0	32.0	0.0	0.0	12664.0	0.0	0.0	0.0	0.0	0.0	even	13.0	in	9.0
even_or_19	15.0	0.0	0.0	11.0	6.0	8163.0	0.0	0.0	0.0	4705.0	0.0	0.0	0.0	4.0	0.0	even	19.0	in	9.0
even_or_20	0.0	17.0	0.0	26.0	6.0	9070.0	0.0	0.0	0.0	5120.0	0.0	0.0	0.0	0.0	0.0	even	20.0	in	9.0
even_or_21	16.0	0.0	0.0	22.0	0.0	6342.0	0.0	0.0	0.0	3753.0	0.0	0.0	0.0	0.0	0.0	even	21.0	in	9.0
even_out_006	0.0	0.0	0.0	0.0	0.0	3408.0	0.0	0.0	0.0	1404.0	0.0	0.0	0.0	0.0	0.0	even	26.0	out	9.0
even_out_007	0.0	0.0	0.0	0.0	0.0	5530.0	0.0	0.0	0.0	2578.0	0.0	0.0	0.0	0.0	0.0	even	26.0	out	9.0
even_out_008	0.0	0.0	0.0	0.0	0.0	6928.0	0.0	0.0	0.0	4796.0	0.0	0.0	0.0	0.0	0.0	even	26.0	out	9.0
even_out_009	0.0	0.0	0.0	0.0	0.0	2652.0	0.0	0.0	0.0	1408.0	0.0	0.0	0.0	0.0	0.0	even	26.0	out	9.0
even_out_012	0.0	0.0	0.0	0.0	0.0	381.0	0.0	0.0	0.0	308.0	0.0	0.0	0.0	0.0	0.0	even	27.0	out	9.0
even_out_013	0.0	0.0	0.0	0.0	0.0	812.0	0.0	0.0	0.0	550.0	0.0	0.0	0.0	0.0	0.0	even	27.0	out	9.0
even_st_01	0.0	0.0	11.0	27.0	0.0	7765.0	0.0	0.0	0.0	4881.0	0.0	0.0	0.0	0.0	0.0	even	1.0	in	9.0
even_st_02	0.0	26.0	0.0	44.0	8.0	16434.0	14.0	0.0	0.0	10016.0	31.0	0.0	0.0	0.0	0.0	even	2.0	in	9.0
even_st_03	0.0	27.0	0.0	63.0	5.0	12312.0	0.0	0.0	0.0	7208.0	0.0	0.0	0.0	0.0	0.0	even	3.0	in	9.0
even_st_04	0.0	25.0	18.0	72.0	0.0	23351.0	0.0	2.0	0.0	14871.0	0.0	0.0	36.0	0.0	0.0	even	4.0	in	9.0
even_st_05	0.0	20.0	12.0	63.0	10.0	19618.0	25.0	0.0	0.0	12457.0	0.0	0.0	0.0	0.0	0.0	even	5.0	in	9.0
even_st_06	0.0	24.0	12.0	74.0	28.0	27660.0	30.0	3.0	0.0	17780.0	0.0	0.0	0.0	0.0	2.0	even	6.0	in	9.0
even_st_07	31.0	0.0	0.0	72.0	5.0	22684.0	30.0	0.0	0.0	13253.0	0.0	0.0	0.0	7.0	0.0	even	7.0	in	9.0
even_st_08	0.0	9.0	0.0	35.0	0.0	5974.0	0.0	0.0	0.0	4058.0	0.0	0.0	0.0	0.0	0.0	even	8.0	in	9.0
even_st_09	0.0	0.0	0.0	37.0	0.0	5300.0	0.0	0.0	0.0	3580.0	0.0	0.0	0.0	0.0	0.0	even	9.0	in	9.0
stag_or_12	0.0	0.0	0.0	106.0	13.0	13467.0	11.0	0.0	5.0	165.0	0.0	0.0	0.0	0.0	0.0	stag	12.0	in	9.0
stag_or_13	0.0	0.0	0.0	179.0	57.0	40518.0	28.0	0.0	10.0	477.0	0.0	28.0	0.0	0.0	0.0	stag	13.0	in	9.0
stag_or_19	0.0	0.0	0.0	91.0	24.0	26155.0	18.0	0.0	4.0	306.0	0.0	18.0	0.0	0.0	0.0	stag	19.0	in	9.0
stag_or_20	21.0	9.0	0.0	74.0	3.0	23481.0	14.0	0.0	0.0	267.0	0.0	19.0	0.0	0.0	0.0	stag	20.0	in	9.0
stag_or_21	19.0	0.0	0.0	113.0	18.0	19198.0	9.0	0.0	0.0	207.0	0.0	0.0	0.0	0.0	0.0	stag	21.0	in	9.0
stag_out_002	0.0	0.0	0.0	0.0	0.0	1329.0	0.0	0.0	0.0	11.0	0.0	0.0	0.0	0.0	0.0	stag	23.0	out	9.0
stag_out_003	0.0	0.0	0.0	0.0	0.0	1528.0	0.0	0.0	0.0	1028.0	0.0	0.0	0.0	0.0	0.0	stag	24.0	out	9.0
stag_out_004	0.0	0.0	0.0	0.0	0.0	5944.0	0.0	0.0	0.0	0.0	0.0	0.0	0.0	0.0	0.0	stag	25.0	out	9.0
stag_out_005	0.0	0.0	0.0	0.0	0.0	5112.0	0.0	0.0	0.0	0.0	0.0	0.0	0.0	0.0	0.0	stag	25.0	out	9.0
stag_out_010	0.0	0.0	0.0	0.0	0.0	2499.0	0.0	0.0	0.0	20.0	0.0	0.0	0.0	0.0	0.0	stag	27.0	out	9.0
stag_out_011	0.0	0.0	0.0	0.0	0.0	2374.0	0.0	0.0	0.0	11.0	0.0	0.0	0.0	0.0	0.0	stag	27.0	out	9.0
stag_st_01	20.0	0.0	0.0	65.0	0.0	18119.0	16.0	0.0	0.0	225.0	0.0	0.0	0.0	0.0	0.0	stag	1.0	in	9.0
stag_st_02	32.0	0.0	0.0	119.0	16.0	34534.0	26.0	0.0	0.0	453.0	0.0	0.0	0.0	0.0	0.0	stag	2.0	in	9.0
stag_st_03	12.0	0.0	0.0	106.0	7.0	14008.0	11.0	0.0	0.0	174.0	0.0	0.0	0.0	0.0	0.0	stag	3.0	in	9.0
stag_st_04	39.0	0.0	0.0	241.0	37.0	58812.0	49.0	0.0	11.0	775.0	0.0	0.0	0.0	6.0	0.0	stag	4.0	in	9.0
stag_st_05	0.0	0.0	0.0	185.0	52.0	49808.0	38.0	0.0	6.0	638.0	0.0	0.0	0.0	0.0	0.0	stag	5.0	in	9.0
stag_st_06	57.0	0.0	0.0	291.0	39.0	64845.0	46.0	0.0	16.0	872.0	0.0	0.0	0.0	0.0	0.0	stag	6.0	in	9.0
stag_st_07	0.0	0.0	0.0	208.0	61.0	57575.0	38.0	0.0	3.0	678.0	0.0	45.0	0.0	0.0	0.0	stag	7.0	in	9.0
stag_st_08	0.0	0.0	0.0	343.0	36.0	32602.0	26.0	0.0	5.0	473.0	0.0	32.0	0.0	0.0	0.0	stag	8.0	in	9.0
stag_st_09	22.0	0.0	0.0	119.0	5.0	12574.0	9.0	0.0	0.0	164.0	0.0	0.0	0.0	0.0	0.0	stag	9.0	in	9.0
